# Supplementary material for: Volatile Compounds in Citrus Essential Oils: A Comprehensive Review
Source: Front Plant Sci. 2019 Feb 5;10:12. doi: 10.3389/fpls.2019.00012 (PMC6370709; doi:10.3389/fpls.2019.00012)
Supplement: Supplementary file 2 [file Table_2.XLS]

## Sheet: terpenoid compounds
Supplementary Table 2 (Table S2). Volatile compounds reported in each of the ten most frequently studied Citrus species.
	TERPENOID COMPOUNDS	C. grandis or C. maxima (pummelo)	Identification method (abundance)	C. reticulata (included C. clementina). Also C. tangerina when is described such as C. reticulata	Identification method (abundance)	C. paradisi (grapefruit)	Identification method (abundance)	C. aurantifolia (lime)	Identification method (abundance)	C. sinensis (sweet orange)	Identification method (abundance)	C. aurantium (sour orange, bitter orange)	Identification method (abundance)	C. medica (citron)	Identification method (abundance)	C. bergamia (bergamot orange)	Identification method (abundance)	C. junos (yuzu or yuza)	Identification method (abundance)	C. limon (lemon)	Identification method (abundance)
	References about peel are written in black; references only about flower (blossom) are written in orange; references only about leaves are written in green		Abundance is frequently indicated in relative abundance (%) from the peak area integration, unless the concentration is indicated in ppm, mg/mL, mg/kg, mg/mL or mg/g oil
	MONOTERPENE HYDROCARBONS
1	b-myrcene	Sawamura & Kurijama, C. grandis, oil, 1988, J Agric Food Chem	A (3.53-4.44% weight oil)	Blanco Tirado et al. 1995, C. reticulata, peel and leaves oil, J Chromatogr A	B++	Caccioni et al. 1998, C. paradisi, rind oil, Int J Food Microbiol, the isomer beta is not specified	A (1.86-1.81%)	Lota et al. 2002, lime, peel and leaves essential oils, J Agric Food Chem	B++ and 13C-NMR (1.5-0.8% in peel; 1.0-0.6% in leaves)	Blanco Tirado et al. 1995, peel and leaves oil , C. sinensis, J Chromatogr A	B++	Caccioni et al. 1998, C. aurantium rind oil, Int J Food Microbiol, the isomer beta is not specifief	A (1.88%)	Lota et al. 1999, peel and leaves, C. medica, Flavour Fragr J, the isomer beta is not specified	B++ and 13C-NMR (1.6-1.3% in peel; 1.3-0.9% in leaves)	Russo et al. 2001, essential oil bergamot, J Essent Oil Res	it is not indicated in the article	Song et al. 2000a, peel oil, C. junos, Flavour Fragr J	A+++ (0.38% w/w)	Blanco Tirado et al. 1995, peel and leaves oils, J Chromatogr A	B++
	many time is indicated only as myrcene	Minh Tu et al. 2002, Flavour Fragr J	B (1.9%)	Ruberto et al. 1997, C. clementina, flavedo oil, J Agric Food Chem, the isomer beta is not specified	A (1.82%)	Pino & Sanchez, 2000, grapefruit peel oil, J Essent Oil Res	B	Minh Tu et al. 2002, lime, Flavour Fragr J	B (1.6%)	Ruberto et al. 1997, C. sinensis, flavedo oil, J Agric Food Chem, the isomer beta is not specified	A (1.86%)	Song et al. 2000b, Citrus aurantium peel oil, variety Cyathifera (daidai), Flavour Fragr J, the isomer beta is not specified	A+++ (2.2% w/w)	Vekiari et al. 2004, peel and leaves, C. medica, J Essent Oil Res, the isomer beta is not specified	B	Kirbaslar et al. 2001, Turkish, bergamot peel oil, J Essent Oil Res	E	Choi, 2006, peel oil, yuzu, J Agric Food Chem	B	Caccioni et al. 1998, C. limon, rind oil, Int J Food Microbiol, the isomer beta is not specified	A (1.52-1.39%)
	2-methyl-6-methylene-2,7-octadiene or 7-methyl-3-methylideneocta-1,6-diene	Oh et al. 2007, C. grandis, J Appl Biol Chem	B	Lota et al. 2001, clementin, peel and leaves essential oil, Biochem Syst Ecol	B++/13C-NMR (1.4%-2.0% in peel; 2.8-3.3% in leaves)	Lin & Rouseff, 2001, grapefruit, peel oil, Flavour Fragr J, the isomer beta is not specified	C	Gancel et al. 2002, C. aurantifolia, lime, peel and leaves, Flavour Fragr J	B++	Caccioni et al. 1998, C. sinensis, rind oil, Int J Food Microbiol, the isomer beta is not specified	A (1.98-1.74%)	Pino & Rosado, 2000, bitter orange oil, J Essent Oil Res	B	Verzera et al. 2005, C. medica peel, variety Diamante, J Agric Food Chem	A ++ (1.45%)	Verzera et al. 2003, peel oil, bergamot, J Agric Food Chem, the isomer beta is not specified	A++ (1.0-0.8%)	Oh et al. 2007, C. junos peel, J. Appl Biol Chem	B	Baratta et al. 1998, C. limon, essential oil, Flavour Fragr J	B
		Baik et al. 2008, J Microbiolog Biotech	B++	Naef & Velluz, 2001, peel tangerin C. reticulata, J Essent Oil Res, the isomer beta is not specified	A++ (1.6%)	Feger et al. 2001b, peel oil, J Essent Oil Res	B	Selvaraj et al. 2002, C. aurantifolia (variety kagzi), peel and leaves, J Essent Oil Res, the isomer is not specified	G	Mitiku et al. 2000, cold-pressed oil, C. sinensis, Flavour Fragr J, the isomer is not specified	B++ (1.79-1.77%)	Lota et al. 2001, peel and leaves essential oils, C. aurantium, Flavour Fragr J, the isomer beta is not specified	B++ and 13C-NMR (1.8-1.0% in peel; 3.5-2.1% in leaves)	Venturini et al. 2014, essential oil peel, C. medica, Food Technol Biotechnol, the isomer beta is not specified	B++	Poiana et al. 2003, bergamot essential oil, Flavour Fragr J, the isomer beta is not specified	A (0.9-1.0% in cold-pressed, distilled and alkali-treated oils; 1.0-1.8% in SC-CO2 extracts)	Lan-Phi et al. 2009, C. junos, Food Chem, the isomer beta is not specified	B+++ (3.3-3.0%)	Verzera et al. 2001, lemon oil, J Essent Oil Res	B++
		Yu et al. 2009, J Sep Sci	B	Ruberto & Rapisarda, 2002, essential oil clementine, J Food Sci	A (1.7%)	Gancel et al. 2002, C. paradisi, leaves and peel, Flavour Fragr J	B++	Chisholm et al. 2003a, extracted and distilled lime, Flavour Fragr J, the isomer beta is not specified	A+++	Minh Tu et al. 2002, orange, Flavour Fragr J	B (2.0 %)	Mondello et al. 2003, bitter orange, peel oil, J Agric Food Chem, the isomer beta is not specified	A (1.90-1.75%)	Petretto et al. 2016, C. medica peel, J Food Process Preserv, the isomer beta is not specified	A (0.95%)	Mondello et al. 2003, bergamot oil, J Agric Food Chem, the isomer beta is not specified	A (0.98-1.16%)	Tomiyama et al. 2012, yuzu peel, Flavour Fragr J, the isomer beta is not specified	A (1.82%)	Lota et al. 2002, lemon, peel and leaves essential oils, J Agric Food Chem, the isomer beta is not specified	B++ and 13C-NMR (1.5-1.1% in peel; 2.6-0.8% in leaves)
		Hosni et al. 2010, Food Chem	B	Minh Tu et al. 2002, tangerine C. reticulata, Flavour Fragr J	B (2%)	Kirbaslar et al. 2006b, Turkish C. paradisi peel oil, J Essent Oil Res	E	Craske et al. 2005, Mexican lime and also in Microcitrus australe (Australian lime), peel oil, J Sci Food Agric	B	Shen et al. 2002, peel orange, J Agric Food Chem	B	Boussaada & Chemli, 2006, oils, flower, leaves and peel oils, C. aurantium, JEOBP	B	Hai Dang et al. 2016, C. medica, peel, J Chemistry, the isomer beta is not specified	B	Sawamura et al. 2006, C. bergamia, Flavour Fragr J	B+++ (0.8% in 100 g of oil)	Huang et al. 2000, leaves essential oil, C. junos, Perf Flav	B	Vekiari et al. 2002, lemon, peel and leaves, J Agric Food Chem	A (18.9-10-5 mg/kg oil in peel and 17.3-11.6mg/kg oil in leaves)
		Cheong et al. 2011a, peel and blossom (volatile blossom isolated by HS-SPME), pink and white Malaysian pomelo, J Essent Oil Res	A (0.36% in pink and 0.16% in white pomelo peel by HS-SPME and 0.06% in pink and 0.03% in white pomelo peel by solvent extraction; 0.10% in pink and 0.11% in white pomelo blossom)	Buettner et al. 2003, C. clementina, Eur Food Res Tech, the isomer beta is not specified	A+++	Viuda-Martos et al. 2009, JEOBP	B	Costa et al. 2014, lime, J Essent Oil Res	B	Ruberto & Rapisarda, 2002, essential oil, orange, J Food Sci	A (1.7%)	Boussaada et al. 2007, oils, peel, leaves and neroli, JEOBP	B++	Mitropoulou et al. 2017, C. medica, essential oil and HS-SPME peel, LWT-Food Sci Technol, the isomer beta is not specified	B	Belsito et al. 2007, bergamot peel, J Agric Food Chem, the isomer bet is not specified	A (1.47-1.10% in 100 g of oil)			Mondello et al. 2003, lemon, oil, J Agric Food Chem, the isomer beta is not specified	A (1.47-1.51%)
		Cheong et al. 2011b, pink and white Malaysian pomelo, peel solvent extract, J Essent Oil Res	A+ (6121.8 ppm in pink pomelo and 3710.3 ppm in white pomelo)	Chisholm et al. 2003b, C. reticulata, Flavour Fragr J	B+++	Flamini & Cioni, 2010, flower, nectar, leaves buds, leaves, branches, fertilised ovary and fruit pericarp and essential oil, Food Chem	B++	Hai Dang et al. 2016, C. aurantifolia, peel, J. Chemistry, the isomer is not specified	B	Lopes et al. 2003, peel oil, C. sinensis, J Essent Oil Res	B	Baik et al. 2008, C. aurantium peel oil, J. Microbiolog Biotec	B++	Deng et al. 2017, essential oil, peel, C. medica, Medicines	B	Cosimi et al. 2009, bergamot peel, J Stored Prod Res	B			Verzera et al. 2004, peel oil, C. limon, Flavour Fragr J	B++
		Liu et al. 2012, peel, J Agric Food Chem	A (57.29 mg/g)	Mondello et al. 2003, mandarin oil, J Agric Food Chem, the isomer beta is not specified	A (1.79-1.72%)	Uysal et al. 2011, Int J Food Sci Tech	B	Zhang et al. 2017, lime, peel, Food Chem	A++ (362.18 mg/g)	Mondello et al. 2003, sweet orange peel oil, J Agric Food Chem, the isomer beta is not specified	A (2.03-1.80%)	Dugo et al. 2011, peel, neroli (flowers), and petitgrain (leaves and twigs), bitter orange oil, J Essent Oil Res, the isomer beta is not specified	B	Huang et al. 2000, leaves essential oil, C. medica, Perfum Flavor	B	Costa et al. 2010, bergamot peel oil, Flavour Fragr J	B			Verzera et al. 2005, peel oil, C. limon, variety cavone, J Agric Food Chem	A++ (1.62%)
		Tao & Liu, 2012, peel oil, Int J Food Prop	B	Merle et al. 2004, clementine, Biochem Syst Ecol	B	Khan et al. 2012, C. paradisi peel, JEOBP	B	Ndiaye et al. 2017, C. aurantifolia, peel oil, JEOBP, the isomer beta is not specified	B	Högnadóttir & Rouseff, 2003, orange peel oil, J Chromatogr A, the isomer beta is not specified	A+++ (1.04%)	Deterre et al. 2012, C. aurantium, oil and distillate heat cut, Flavour Fragr J, the isomer beta is not specified	A+++ (27930.01 mg/L in peel oil; 102.19 mg/L in distillate heat cut)	Gancel et al. 2005, citron, C. medica, leaves, J Agric Food Chem (also in hybrid C. medica x C. paradisi)	B++	Furneri et al. 2012, C. bergamia, oil, Eur J Med Chem, in this article the oil source is not specified (peel, flower or leaves)	E			Kirbaslar et al. 2006b, Turkish lemon peel oil, J Essent Oil Res	E
		Chung et al. 2012, Dangyooja, peel, J Korean Soc Appl Biol Chem, the isomer beta is not specified	B+	Dugo et al. 2005, C. tangerine peel oil, Flavour Fragr J, the isomer beta is not specified	A (1.94%)	Petretto et al. 2016, C. paradisi peel, J Food Process Preserv	A (1.18%)	Fouad & da Camara, 2017, C. aurantifolia, peel oil, J Stored Prod Res	B	Verzera et al. 2004, peel oil C. sinensis, Flavour Fragr J	B++	Bourgou et al. 2012, bitter orange, Sci World J	B++	Luro et al. 2012, citron, leaves, C. medica, Phytochemistry	B++	Huang et al. 2000, leaves essential oil, C. bergamia, Perf Flav	B			Ferhat et al. 2007, peel essential oil, C. limon, beta, Flavour Fragr J	B
		Liu et al. 2015, red and pale green pummelo peel, J Sci Food Agric	A (365.03 mg/g in red pummelo; 2947.43 mg/g in pale green pummelo)	Fanciullino et al. 2006, mandarin, peel and leaves oils, Flavour Fragr J, the isomer beta is not specified	A++ (2.0-0.1% in peel; 3.6-0.5% in leaves)	Zhang et al. 2017, C. paradisi, peel, Food Chem	A++ (713.64-96.12 mg/g)	Jabalpurwala et al. 2009, blossom, Phytochemistry	A (2.06%)	Sawamura et al. 2005, C. sinensis, J Essent Oil Res	A++ (2.0-2.1%)	Sarrou et al. 2013, flower, leaves and peel oils, Molecules, the isomer beta is not specified	A (2% in peel; 1.59% in flowers; 1.63% in young leaves; 2.74% in old leaves)			Kirbaslar et al. 2006a, bergamot leaves oil, Turkish, J Essent Oil Res	E			Flamini et al. 2007, mature flowers, flower buds, stamens, gynaecium, pericarp and leaves, Anal Chim Acta, lemon	B++
		Sun et al. 2014, Flavour Fragr J	A+ (230400-86400 mg/mL)	Pino & Quijano, 2007, cold pressed oil mandarin, C. reticulata, JEOBP	B	Jabalpurwala et al. 2009, blossom, Phytochemistry	A (21.36%)	Huang et al. 2000, leaves oil, C. aurantifolia Mexican variety Perfum Flavor	B	Njoroge et al. 2005, peel oil, C. sinensis, Flavour Fragr J, the isomer beta is not specified	A (0.05-0.005%)	Jabri-Karoui & Marzouk, 2013, peel, BioMed Res Int.	A++, 0.04%							Viuda-Martos et al. 2009, lemon, JEOBP	B
		Sun et al. 2014, peel oil, J Agric Food Chem	A+++ (220631 mg/mL, fresh oil)	Karioti et al. 2007, mandarin peel and leaves oil, J Essent Oil Res	B++	Huang et al. 2000, C. paradisi leaves essential oil, Perfum Flavor	B	Gancel et al. 2003, leaves C. aurantifolia (also hybrid C. aurantifolia x C. deliciosa), J Agric Food Chem	B++	Choi, 2006, peel oil, orange, J Agric Food Chem	B	Rowshan & Najafian, 2015, C. aurantium, peel, JEOBP	B							Nguyen et al. 2009, lemon oil, Food Chem	B
		Li et al. 2016, C. grandis, peel essential oil, J Agric Food Chem	A+++ (225586 mg/mL fresh oil; 209363 mg/mL uv-air treated oil)	Baik et al. 2008, C. reticulata peel oil, J Microbiol Biotechnol	B++	Gancel et al. 2003, C. paradisi leaves, J Agric Food Chem (also hybrid with C. deliciosa)	B++	Gancel et al. 2005, leaves C. aurantifolia (also hybrid C. aurantifolia x C. paradisi), J Agric Food Chem	B++	Baik et al. 2008, C. sinensis peel oil, J Microbiolog Biotech	B++	Petretto et al. 2016, C.aurantium peel, J Food Process Preserv, the isomer beta is not specified	A (1.59%)							Espina et al. 2011, C. limon, peel essential oil, Food Control, the isomer beta is not specified	B
		Zhang et al. 2017, C. grandis, peel, Food Chem	A++ (722.32-36.04 mg/g)	Njoroge et al. 2008, peel oil, C. reticulata, JEOBP, the isomer beta is not specified	A (2.5-2.2% w/w)	Gancel et al. 2005, C. paradisi leaves, J Agric Food Chem (also hybrid with Sweet orange)	B++	Jazet Dongmo et al. 2009, leaves oil C. aurantifolia, Afr J Agric Res	B	Qiao et al. 2008, peel oil, C. sinensis, Molecules	A+ (1.88%)	Zhang et al. 2017, C. aurantium, peel, Food Chem	A++ (258.43 mg/g)							Liu et al. 2012, peel, C. limon, J Agric Food Chem	A (171.77 mg/g)
		Ndiaye et al. 2017, C. maxima, peel oil, JEOBP, the isomer beta is not specified	B	Viuda-Martos et al. 2009, JEOBP	B	Paoli et al. 2016, C. paradisi, leaves oil, J Essent Oil Res	B++ and 13C-NMR (3.6-0.8%)			Viuda-Martos et al. 2009, C. sinensis, JEOBP	B	Jabalpurwala et al. 2009, blossom, Phytochemistry	A (8.23%)							Spadaro et al. 2012, flavedo oil, C. limon, J Essent Oil Res	B
		Jabalpurwala et al. 2009, blossom, Phytochemistry	A (0.73%)	Yu et al. 2009, J Sep Sci	B					Tao et al. 2009, C. sinensis, peel oil, Int J Food Sci Tech	B	Ellouze et al. 2012, leaves oil, C. aurantium, J Food Sci, the isomer beta is not specified	A (1.99-0.30%)							Pashazanousi et al. 2012, oil lemon, leaves and peel, Asian J Chem	B
		Zakaria et al. 2010, flower C. grandis, SPME, Sains Malaysiana	E	Hosni et al. 2010, C. reticulata, Food Chem	B					Hosni et al. 2010, C. sinensis, Food Chem	B	Huang et al. 2000, leaves essential oil, C. aurantium, Perfum Flavor	B							Bourgou et al. 2012, oil C. limon, Sci World J	B++
		Huang et al. 2017, J Essent Oil Res, flowers	B (whole flowers, flowerbuds, petals, anthers and pollen, ovaries, columns, receptacles, flower oils)	Espina et al. 2011, C. reticulata, peel essential oil, Food Control, the isomer beta is not specified	B					Benelli et al. 2010, cold pressed, C. sinensis, beta, J Supercr Fluids	E	Kirbaslar & Kirbaslar, 2004, leaves oil, J Essent Oil Res	E							Cannon et al. 2015, C. limon, peel, J Agric Food Chem, the isomer beta is not specified, odour active compound	B+++
		Huang et al. 2000, leaves essential oil, Perfum Flavor	B	Wang et al. 2012, peel oil, C. reticulata, JEOBP	B					Singh et al. 2010, peel oil C. sinensis, Food Chem Toxicol	B	Guerrini et al. 2014, C. aurantium petitgrain, J Appl Bot Food Qual	B and 13C-NMR (3.4%)							Blázquez & Carbó, 2015, peel essential oil, lemon, Ind Crops Prod	B
		Singh et al. 2010, leaves oil C. maxima, Food Chem Toxicol	B	Liu et al. 2012, peel, tangerine Huangyanbendizao (C. reticulata), J Agric Food Chem	A (148.61 mg/g)					Espina et al. 2011, C. sinensis, peel essential oil, Food Control, the isomer beta is not specified	B	Druẑić et al. 2016, C. aurantium, flowers and leaves oils, J Essent Oil Res	B							Petretto et al. 2016, C. limon, peel, J Food Process Preserv, the isomer beta is not specified	A (1.83%)
		Tsai et al. 2017, leaves oil, C. grandis, Molecules	B	Bourgou et al. 2012, mandarine C. reticulata, Sci World J	B++					Liu et al. 2012, peel, C. sinensis, J Agric Food Chem	A (169.74 mg/g)									Loizzo et al. 2016, C. limon, peel and leaves, Chem Biodiversity, the isomer beta is not specified	A (1.37-0.92% in peel; 1.75-0.99% in leaves)
				Elmaci & Onogur, 2012, peel, C. reticulata, clementine, Acta Aliment	B					Bourgou et al. 2012, C. sinensis, Sci World J	B++									Zhang et al. 2017, C. limon, peel, Food Chem	A++ (597.60-164.45 mg/g)
				Tao et al. 2014, C. reticulata peel oil, Food Chem	A (7.43%)					Khan et al. 2012, C. sinensis peel, JEOBP	B									Sokovic & van Griensven, 2006, C. limon, only leaves and flowers oils (beta-myrcene), Eur J Plant Pathol	A, but the oil is obtained from leaves and flowering tops
				Petretto et al. 2016, C. reticulata peel, J Food Process Pres	A (1.01%)					Esquivel-Ferriño et al. 2014, peel hexanic extract, J Mex Chem Soc	B									Jabalpurwala et al. 2009, blossom, Phytochemistry, variety Volkamer and Lisbon and Poderosa. The indicated percentage is for Volkamer, for the other two varieties is similar to C. aurantifolia	A (43.41%)
				Hai Dang et al. 2016, C. reticulata, peel, J. Chemistry, the isomer is not specified	B					Chen et al. 2014, peel oil, orange, C. sinensis, beta, J Agric Food Chem	A (2.18% of oil from improved Clevenger)									Ben Hsouna et al. 2017, blossom oil, C. limon, Lipids Health Dis	B
				Luciardi et al. 2016, mandarin peel essential oil, Food Sci Technol	B					Petretto et al. 2016, C. sinensis peel, J Food Process Pres	A (0.97%)									Huang et al. 2000, leaves essential oil, C. limon, Perfum Flavor	B
				Zhang et al. 2017, C. reticulata, peel, Food Chem	A++ (3004.06-176.09 mg/g)					Hai Dang et al. 2016, C. sinensis, peel, J. Chemistry, the isomer beta is not specified	B									Alonzo et al. 2000, leaves oil, Flavour Fragr J	B (12.6 % in leaves oil, together beta-pinene)
				Ndiaye et al. 2017, C. maxima, peel oil, JEOBP, the isomer beta is not specified	B					Xiao et al. 2016, sweet orange essential oil, Flavour Fragr J	A+++ (49.25-31.43 mg/ml oil)									Ahmed et al, 2001, leaves oil C. limon, J Essent Oil Res	B
				Fouad & da Camara, 2017, C.reticulata, peel oil, J Stored Prod Res	B					Torres-Alvarez et al. 2017, peel essential oil, C. sinensis, J Food, the isomer beta is not specified	B (4.11 %)									Gancel et al. 2003, lemon, leaves, beta, J Agric Food Chem (Also in hybrid C. limon x mandarin)	B++
				Jabalpurwala et al. 2009, blossom, Phytochemistry	A (45.02%)					Zhang et al. 2017, C. sinensis, peel, Food Chem	A++ (641.64-122.49 mg/g)									Kirbaslar & Kirbaslar, 2004, Turkish leaves oil lemon, J Essent Oil Res	E
				Huang et al. 2000, leaves essential oil, C. reticulata and C. clementina, Perfum Flavor	B					Ndiaye et al. 2017, C. sinensis, peel oil, JEOBP, the isomer beta is not specified	B									Smadja et al. 2005, C. limon, leaves oil, Flavour Fragr J	B++
				Fanciullino et al. 2005, mandarin, leaves solvent extraction (Also in hybrid with limon), J Agric Food Chem	B++					Jabalpurwala et al. 2009, blossom, Phytochemistry	A (24.00%)									Gancel et al. 2005, lemon, leaves, J Agric Food Chem (Also in hybrid C. limon x C. paradisi and C. limon x C. sinensis)	B++
				Kirbaslar et al. 2006a, Turkish mandarin leaves oil, J Essent Oil Res	E					Druẑić et al. 2016, C. sinensis, flowers and leaves oils, J Essent Oil Res	B									Fanciullino et al. 2005, leaves solvent extraction, C. limon, beta, J Agric Food Chem	B++
				Tomi et al. 2008, leaves oil, C. clementina, Flavour Fragr J	B++					Alonzo et al. 2000, leaves oil, Flavour Fragr J	B (5.3% in leaves oil, together beta-pinenee)									Guerrini et al. 2014, lemon petitgrain, J Appl Bot Food Qual	B (2.6-0.3%)
				Lin et al. 2010, fresh leaves, Biosci Biotechnol Biochem	E					Huang et al. 2000, leaves essential oil, C. sinensis, Perfum Flavor	B									Fancello et al. 2016, leaves essential oil, C. limon, Food Sci Technol, the isomer beta is not specified	A++ (15.3 mg/mL)
										Gancel et al. 2003, sweet orange leaves, J Agric Food Chem (also hybrid C. sinensis x C. deliciosa)	B++
										Gancel et al. 2005, leaves sweet orange, J Agric Food Chem (also hybrid C. sinensis x C. aurantifolia)	B++
										Killiny & Jones, 2017, intact leaves, C. sinensis, J Plant Physiol	A (4.48% in young leaves and 6.13% in mature leaves)
2	a-myrcene	Jabalpurwala et al. 2009, blossom, Phytochemistry	A (5.02%)	Dong et al. 2014, tangerine, C. reticulata, Asian J Chem	B	Jabalpurwala et al. 2009, blossom, Phytochemistry	A (17.84%)	Jabalpurwala et al. 2009, blossom, Phytochemistry	A (0.67%)	Jabalpurwala et al. 2009, blossom, Phytochemistry	A (12.72%)	Jabalpurwala et al. 2009, blossom, Phytochemistry	A (15.88%)							Jabalpurwala et al. 2009, blossom, Phytochemistry, variety Volkamer and Lisbon and Poderosa. The indicated percentage is for Volkamer, for the other two varieties is similar to C. aurantifolia	A (10.47%)
	2-methyl-6-methylideneocta-1,7-diene			Jabalpurwala et al. 2009, blossom, Phytochemistry	A (5.34%)
3	2-methyl-6-methylene-2-octene													Mitropoulou et al. 2017, C. medica, essential oil (not in HS-SPME peel), LWT-Food Sci Technol	B
4	2,7-dimethyl-1,6-octadiene	Minh Tu et al. 2002, Flavour Fragr J	B (traces)					Minh Tu et al. 2002, lime, Flavour Fragr J	B (traces)
5	2,6-dimethyl-2,6-octadiene									Chen et al. 2014, peel oil, orange, C. sinensis, J Agric Food Chem	B (0.13% of oil from improved Clevenger; 0.12% of oil from traditional Clevenger)
										Xiao et al. 2016, sweet orange essential oil, Flavour Fragr J, it was tentatively identified	G (0.12-0.21 mg/ml oil)
6	b-citronellene			Dong et al. 2014, tangerine, C. reticulata, Asian J. Chem.	B
	3,7-dimethyl-1,6-octadiene
7	Z-b-ocimene	Sawamura & Kurijama, 1988, C. grandis, oil, J Agric Food Chem, only ocimene	A (<0.01% weight oil)	Blanco Tirado et al. 1995, peel oil, J Chromatogr A, trace	B++	Caccioni et al. 1998, C. paradisi, rind oil, Int J Food Microbiol	B (traces <0.01%)	Lota et al. 2002, J Agric Food Chem, lime peel and leaves essential oils, J Agric Food Chem	B++ and 13C-NMR (0.3-0.1% in peel; 0.8-0.4% in leaves)	Ruberto et al. 1997, C. sinensis, J Agric Food Chem	B (traces<0.01%)	Caccioni et al. 1998, C.aurantium rind oil, Int J Food Microbiol	B (traces <0.01%)	Lota et al. 1999, C. medica, peel and leaves essential oil, Flavour Fragr J	B++ and 13C-NMR (0.9-0.3% in peel;0.7-0.4% in leaves)	Russo et al. 2001, essential oil bergamot, J Essent Oil Res	it is not indicated in the article	Oh et al. 2007, C. junos peel, J. Appl Biol Chem	B	Blanco Tirado et al. 1995, peel oil, J Chromatogr A, trace	B++
	(3Z)-3,7-dimethylocta-1,3,6-triene	Minh Tu et al. 2002, Flavour Fragr J	A (traces)	Ruberto et al. 1997, C. clementina and its hybrid with C. sinensis, J Agric Food Chem	B (traces<0.01%)	Gancel et al. 2002, C. paradisi, peel and leaves, Flavour Fragr J	B++	Minh Tu et al. 2002, lime, Flavour Fragr J	A (0.3%)	Caccioni et al. 1998, C. sinensis, rind oil, Int J Food Microbiol	B (traces <0.01%)	Song et al. 2000b, Citrus aurantium peel oil, variety Cyathifera (daidai), Flavour Fragr J, trace	A ++ (traces <0.05% w/w)	Verzera et al. 2005, C. medica peel, variety Diamante, J Agric Food Chem	A++ (1.60%), authors wrote standard was injected	Kirbaslar et al. 2001, Turkish, bergamot peel oil, J Essent Oil Res	B	Lan-Phi et al. 2009, peel essential oil, Food Chem	B+++ (traces, <0.05%)	Baratta et al. 1998, C. limon, essential oil, Flavour Fragr J, trace	B
	When it does not indicate whether it is beta or alpha, it has been considered beta, which is reported more frequently	Oh et al. 2007, peel, C. grandis, J Appl Biol Chem	B	Minh Tu et al. 2002, tangerina, Flavour Fragr J	A (traces)	Viuda-Martos et al. 2009, JEOBP, beta, trace	B	Gancel et al. 2002, C. aurantifolia, lime, peel and leaves, Z-beta, Flavour Fragr J	B++	Mitiku et al. 2000, cold-pressed oil, C. sinensis, Flavour Fragr J, trace	B++ (traces)	Lota et al. 2001, C. aurantium, leaves and peel essential oils, Flavour Fragr J, Z-beta	B++ and 13C-NMR (traces in peel; 0.2-1.1% in leaves)	Vekiari et al. 2004, peel and leaves, C. medica, J Essent Oil Res	B	Verzera et al. 2003, peel oil, bergamot, J Agric Food Chem, trace	A (traces <0.01%)	Tomiyama et al. 2012, yuzu peel, Flavour Fragr J	A (0.01%)	Caccioni et al. 1998, C. limon, rind oil, Int J Food Microbiol, Z cis	B (0.04-0.02%)
		Karioti et al. 2007, mandarin peel and leaves oils, J Essent Oil Res	B++	Ruberto & Rapisarda, 2002, essential oil, trace, clementina, J Food Sci	B (traces)	Flamini & Cioni, 2010, grapefruit, oil essential, opened flowers, leaves (trace), leaves buds, branches, Food Chem	B++	Zhang et al. 2017, lime, peel, Food Chem	A++ (14.92 mg/g)	Minh Tu et al. 2002, orange, Flavour Fragr J	A (traces)	Mondello et al. 2003, bitter orange, peel oil, J Agric Food Chem	B (0.01%-traces)	Venturini et al. 2014, essential oil peel, C. medica, Food Technol Biotechnol	B++	Poiana et al. 2003, bergamot essential oil, Flavour Fragr J	A (traces in cold-pressed, distilled and alkali-treated oils; 0.1-0.3% in SC-CO2 extracts)	Song et al. 2000a, peel oil, C. junos, Flavour Fragr J	A++ (0.01% w/w)	Verzera et al. 2001, lemon oil, J Essent Oil Res	B
		Yu et al. 2009, peel, J Sep Sci	B	Mondello et al. 2003, oil, trace, J Agric Food Chem	B (traces)	Zhang et al. 2017, C. paradisi, peel, Food Chem	A++ (9.19-2.23 mg/g)	Jabalpurwala et al. 2009, blossom, Phytochemistry	A (1.39%)	Shen et al. 2002, peel orange, J Agric Food Chem	B	Boussaada & Chemli, 2006, flowers, leaves and peel oils, C. aurantium, JEOBP	B++	Petretto et al. 2016, C. medica, peel, J Food Process Preserv	B (0.28%)	Mondello et al. 2003, bergamot oil, J Agric Food Chem	B (0.02-0.07%)	Huang et al. 2000, leaves essential oil, C. junos, Perf Flav	B	Lota et al. 2002, lemon, peel and leaves essential oils, J Agric Food Chem	B++ and 13C-NMR (0.1%-traces in peel; 1.1-0.2% in leaves)
		Hosni et al. 2010, Food Chem	B	Pino et al. 2006, cold pressed oil, mandarin, C. reticulata, JEOBP	B	Jabalpurwala et al. 2009, blossom, Phytochemistry	A (0.52%)	Huang et al. 2000, leaves oil, C. aurantifolia Mexican variety, Perfum Flavor	B	Ruberto & Rapisarda, 2002, essential oil, J Food Sci, trace	B (traces)	Boussaada et al. 2007, flowers, leaves and peel oils, C. aurantium, JEOBP	B++	Aliberti et al. 2016, peel oil, C. medica, varieties liscia and rugosa, Molecules	B++ (traces-0.1%)	Sawamura et al. 2006, C. bergamia, Flavour Fragr J	B+++ (0.005-0.5% in 100 g of oil)			Vekiari et al. 2002, lemon, peel and leaves oils, J Agric Food Chem	A (1.55-0.24 mg/kg peel oil; 5.4-3.9 mg/kg leaves oil)
		Cheong et al. 2011a, peel and blossom (volatile blossom isolated by HS-SPME), pink and white Malaysian pomelo, J Essent Oil Res	A (0.07% in pink and 0.05% in white pomelo peel by HS-SPME and 0.01% in pink and 0.03% in white pomelo peel by solvent extraction; 3.99% in pink and 11.99% in white pomelo blossom)	Njoroge et al. 2008, peel, C. reticulata, JEOBP	A (0.05-0.005% w/w)	Huang et al. 2000, leaves oil, Perfum Flavor	B	Selvaraj et al. 2002, C. aurantifolia (variety kagzi), leaves, J Essent Oil Res, the isomer is not specified (Z or E)	G	Mondello et al. 2003, sweet orange, peel oil, J Agric Food Chem	B (0.01%-traces)	Sarrou et al. 2013, peel, flowers and leaves oils, Molecules	A (0.30% in peel; 0.77% in flowers; 0.71% in young leaves; 1.22% in old leaves)	Mitropoulou et al. 2017, C. medica, essential oil and in HS-SPME peel, LWT-Food Sci Technol, but it is only indicated cis-ocimene	B	Belsito et al. 2007, bergamot peel, J Agric Food Chem	A (0.07-0.05% in 100 g of oil)			Mondello et al. 2003, lemon, oil, J Agric Food Chem	B (0.08-0.09%)
		Liu et al. 2012, peel, J Agric Food Chem	A (0.58 mg/g)	Baik et al. 2008, C. tangerina peel oil, J Microbiol Biotechnol, beta	B++	Gancel et al. 2003, grapefruit, leaves, also hybrid C. deliciosa x C. paradisi, J Agric Food Chem	B++	Gancel et al. 2003, leaves C. aurantifolia (also hybrid C. aurantifolia x C. deliciosa), J Agric Food Chem	B++	Verzera et al. 2004, peel oil, C. sinensis, Flavour Fragr J	B++	Rowshan & Najafian, 2015, C. aurantium, peel, JEOBP	B	Deng et al. 2017, essential oil, peel, C. medica, Medicines	B	Costa et al. 2010, bergamot peel oil, Flavour Fragr J	B			Verzera et al. 2004, peel oil, C. limon, Flavour Fragr J	B++
		Liu et al. 2015, C. maxima, peel, J Sci Food Agric, red and pale green pummelo	A (1.19 mg/g in red pummelo; 1.16 mg/g in pale green pummelo)	Yu et al. 2009, peel, J Sep Sci	B	Gancel et al. 2005, grapefruit, leaves, also hybrid of C. paradisi x sweet orange, J Agric Food Chem	B++	Gancel et al. 2005, leaves C. aurantifolia (also hybrid C. aurantifolia x C. paradisi), J Agric Food Chem	B++	Njoroge et al. 2005, peel oil, Valencia variety, trace, Flavour Fragr J	A (traces)	Petretto et al. 2016, C. aurantium, peel, J Food Process Preserv	B (0.57%)	Huang et al. 2000, leaves essential oil, C. medica, Perfum Flavor	B	Furneri et al. 2012, C. bergamia, oil, Eur J Med Chem, in this article the oil source is not specified (peel, flower or leaves), beta	E			Verzera et al. 2005, peel oil, C. limon, variety cavone, J Agric Food Chem	A++ (0.03%)
		Sun et al. 2014, Flavour Fragr J	A (157-108 mg/mL)	Liu et al. 2012, peel, J Agric Food Chem	A (1.61 mg/g)	Paoli et al. 2016, C. paradisi, leaves oil, J Essent Oil Res	B++ and 13C-NMR (0.6-0.2%)	Jazet Dongmo et al. 2009, C. aurantifolia, leaves oil, Afr J Agric Res, beta	B	Sawamura et al. 2005, C. sinensis, J Essent Oil Res, trace	A++ (traces)	Jabalpurwala et al. 2009, blossom, Phytochemistry	A (0.68%)	Gancel et al. 2005, citron, C. medica leaves, also hybrid C. medica x C. paradisi, J Agric Food Chem	B++	Huang et al. 2000, leaves essential oil, C. bergamia, Perf Flav	B			Kirbaslar et al. 2006b, Turkish lemon peel oil, J Essent Oil Res, trace	E
		Sun et al. 2014, peel oil, J Agric Food Chem	A+++ (6816 mg/mL, fresh oil)	Wang et al. 2012, peel oil C. reticulata, JEOBP, the isomer beta is not specified	B			Kerdchoechuen et al. 2010, lime, leaves oil, HortScience	B	Qiao et al. 2008, peel, C. sinensis, Molecules	B (0.26%)	Jiang et al. 2011, buds, J.Food Sci, the isomer is not specified	B	Luro et al. 2012, citron, leaves, C. medica, Phytochemistry	B++	Kirbaslar et al. 2006a, bergamot leaves oil, Turkish, J Essent Oil Res	E			Ferhat et al. 2007, C. limon, peel essential oil, Flavour Fragr J	B
		Li et al. 2016, C. grandis, peel essential oil, J Agric Food Chem	A+++ (6495 mg/mL fresh oil; 2566 mg/mL in uv-air treated oil)	Tao et al. 2014, C. reticulata peel oil, beta, Food Chem, the isomer beta is not specified	B (0.33%)					Tao et al. 2009, C. sinensis, peel oil, Int J Food Sci Tech	B	Huang et al. 2000, leaves essential oil, C. aurantium, Perfum Flavor	B							Viuda-Martos et al. 2009, lemon, JEOBP, the isomer Z is not specified	B
		Zhang et al. 2017, C. grandis, peel, Food Chem	A++ (15.21-0.88 mg/g)	Zhang et al. 2017, C. reticulata, peel, Food Chem	A++ (12.62-1.13 mg/g)					Singh et al. 2010, peel oil C. sinensis, Food Chem Toxicol	B	Kirbaslar & Kirbaslar, 2004, leaves oil, J Essent Oil Res	E							Nguyen et al. 2009, lemon oil, Food Chem	B
		Jabalpurwala et al. 2009, blossom, Phytochemistry	A (1.09%)	Jabalpurwala et al. 2009, blossom, Phytochemistry	A (0.54%)					Hosni et al. 2010, C. sinensis, Food Chem	B	Dugo et al. 2011, neroli (flowers) and petitgrain (leaves and twigs), bitter orange oils, J Essent Oil Res	B							Spadaro et al. 2012, flavedo oil, C. limon, J Essent Oil Res, beta	B
		Zakaria et al. 2010, flower C. grandis, Sohxlet and SPME, Sains Malaysiana	E	Huang et al. 2000, clementine (leaves essential oil), Perfum Flavor	B					Liu et al. 2012, peel, C. sinensis, J Agric Food Chem	A (0.67 mg/g)	Ellouze et al. 2012, leaves oil, C. aurantium, J Food Sci, beta	A (2.19-0.05%)							Pashazanousi et al. 2012, lemon, peel and leaves oils, Asian J Chem, the isomer Z is not specified	B
		Huang et al. 2017, J Essent Oil Res, flowers	B (whole flowers, flowerbuds, petals, filaments, anthers and pollen, ovaries, columns, receptacles, flower oils). The isomer Z is not specified	Huang et al. 2000, leaves essential oil, C. reticulata, Perfum Flavor	B					Petretto et al. 2016, C. sinensis, J Food Process Preserv, peel, the isomer Z is not specified	B (0.35%)	Guerrini et al. 2014, C. aurantium petitgrain, J Appl Bot Food Qual	B (0.2%)							Liu et al. 2012, peel, C. limon, J Agric Food Chem	A (3.24 mg/g)
		Huang et al. 2000, leaves essential oil, C. grandis, Perfum Flavor	B	Lota et al. 2001, clementin, leaves essential oil, Biochem Syst Ecol	B++ (0.2-0.1% in leaves)					Xiao et al. 2016, sweet orange essential oil, Flavour Fragr J, the isomer beta is not specified	A+ (9.19-2.23 mg/mL oil)									Cannon et al. 2015, C. limon, peel, J Agric Food Chem, tentative identification	B++
		Tsai et al. 2017, leaves oil, C. grandis, Molecules	B	Fanciullino et al. 2005, J Agric Food Chem, leaves solvent extraction, mandarin, J Agric Food Chem	B++					Torres-Alvarez et al. 2017, peel essential oil, C. sinensis, J Food, the isomer Z is not specified	B (0.11%)									Blázquez & Carbó, 2015, peel oil, lemon, Ind Crops Prod	B
				Kirbaslar et al. 2006a, Turkish mandarin leaves oil, J Essent Oil Res	E					Zhang et al. 2017, C. sinensis, peel, Food Chem	A++ (14.92 mg/g)									Petretto et al. 2016, C. limon, peel, J Food Process Preserv	B (0.87%)
				Fanciullino et al. 2006, mandarins, leaves oil, Flavour Fragr J	A++ (0.6-0.1%)					Jabalpurwala et al. 2009, blossom, Phytochemistry	A (0.76%)									Loizzo et al. 2016, C. limon, peel and leaves, Chem Biodiversity	B (0.14-0.11% in peel; 0.24% in leaves)
				Tomi et al. 2008, leaves oil, C. clementina, Flavour Fragr J	B++					Alonzo et al. 2000, Flavour Fragr J, leaves oil, trace, Valencia variety	B (traces in leaves oil)									Zhang et al. 2017, C. limon, peel, Food Chem	A++ (21.42 mg/g)
										Huang et al. 2000, leaves essential oil, C. sinensis, Perfum Flavor	B									Jabalpurwala et al. 2009, blossom, Phytochemistry, variety Volkamer and Lisbon and Poderosa. The indicated percentage is for Volkamer, for the other two varieties is similar to C. aurantifolia	A (0.59%)
										Gancel et al. 2003, sweet orange, leaves, also hybrid C. sinensis x C. deliciosa, J Agric Food Chem	B++									Sokovic & van Griensven, 2006, C. limon, leaves and flowers, Eur J Plant Pathol	A, but the oil is obtained from leaves and flowering
										Gancel et al. 2005, sweet orange, leaves, also hybrid C. sinensis x C. aurantifolia, J Agric Food Chem	B++									Alonzo et al. 2000, lemon, leaves oil, Flavour Fragr J	B (0.7%)
										Killiny & Jones, 2017, intact leaves, C. sinensis, J Plant Physiol	A (11.31% in young leaves and 7.36% in mature leaves)									Huang et al. 2000, leaves essential oil, C. limon, Perfum Flavor	B
																				Ahmed et al. 2001, leaves oil C. limon, J Essent Oil Res	B
																				Gancel et al. 2003, lemon, leaves, beta, J Agric Food Chem (Also in hybrid C. limon x mandarin)	B++
																				Kirbaslar & Kirbaslar, 2004, Turkish leaves oil lemon, J Essent Oil Res	E
																				Fanciullino et al. 2005, leaves solvent extraction, C. limon, J Agric Food Chem	B++
																				Gancel et al. 2005, lemon, leaves, J Agric Food Chem (Also in hybrid C. limon x C. paradisi and C. limon x C. sinensis)	B++
																				Smadja et al. 2005, C. limon, leaves oil, Flavour Fragr J	B++
																				Guerrini et al. 2014, lemon petitgrain, J Appl Bot Food Qual	B (0.8%)
																				Fancello et al. 2016, leaves essential oil, C. limon, Food Sci Technol	B++ (8.0mg/mL)
8	E-b-ocimene	Minh Tu et al. 2002, Flavour Fragr J	A (0.3%)	Blanco Tirado et al.1995, peel and leaves oils, J Chromatogr A	B++	Caccioni et al. 1998, C. paradisi, rind oil, Int J Food Microbiol	B (0.29-0.21%)	Lota et al. 2002, lime peel and leaves oils, J Agric Food Chem	B++ and 13C-NMR (0.5-0.2% in peel and 2.5-1.1% in leaves)	Blanco Tirado et al. 1995, peel and leaves oils, J Chromatogr A	B++	Caccioni et al. 1998, C.aurantium rind oil, Int J Food Microbiol	B (0.23%)	Lota et al. 1999, leaves and peel essential oil, Flavour Fragr J	B++ and 13C-NMR (1.2-0.2% in peel; 6.5-0.5% in leaves)	Kirbaslar et al. 2001, Turkish, bergamot peel oil, J Essent Oil Res	E	Lan-Phi et al. 2009, peel essential oil, Food Chem	B+++ (traces, <0.05%)	Blanco Tirado et al. 1995, peel and leaves oils, J Chromatogr A	B++
	When it is not indicated whether this compound is beta or alpha in original articles, in this review this compound has been considered beta, because as E-alpha-cimene no compound has been detected	Karioti et al. 2007, mandarin peel and leaves oils, J Essent Oil Res	B++	Ruberto et al. 1997, C. clementina and hybrid with C. sinensis, J Agric Food Chem	B (0.03%)	Gancel et al. 2002, C. paradisi, peel and leaves, Flavour Fragr J	B++	Minh Tu et al. 2002, lime, Flavour Fragr J	A (0.1%)	Ruberto et al. 1997, C. sinensis, also hybrid C. sinensis x C. clementine, J Agric Food Chem	B (0.02%)	Song et al. 2000b, Citrus aurantium peel oil, variety Cyathifera (daidai), Flavour Fragr J	B+++ (0.3% w/w)	Vekiari et al. 2004, leaves and peel, C. medica, J Essent Oil Res	B	Russo et al. 2001, essential oil bergamot, J Essent Oil Res	it is not indicated in the article	Tomiyama et al. 2012, yuzu peel, Flavour Fragr J	A (traces, <0.01%)	Baratta et al. 1998, C. limon, essential oil, Flavour Fragr J	B
	(3E)-3,7-dimethylocta-1,3,6-triene	Baik et al. 2008, beta, J Microbiol Biotechnol	B++	Lota et al. 2001, clementin, peel and leaves essential oils, Biochem Syst Ecol	B++ and 13C-NMR (0.2%-traces in peel; 3.8-5.6% in leaves)	Karioti et al. 2007, grapefruit peel oil, J Essent Oil Res	B++	Gancel et al. 2002, C. aurantifolia, lime, peel and leaves, Flavour Fragr J	B++	Caccioni et al. 1998, C. sinensis, rind oil, Int J Food Microbiol	B (0.05-0.01%)	Lota et al. 2001, C. aurantium, leaves and peel essential oils, Flavour Fragr J	B++ and 13C-NMR (0.4-0.2% in peel; 2.5-15.1% in leaves)	Verzera et al. 2005, C. medica peel, variety Diamante, J Agric Food Chem	A++ (2.21%)	Mondello et al. 2003, bergamot oil, J Agric Food Chem	B (0.21-0.28%)			Caccioni et al. 1998, C. limon, rind oil, Int J Food Microbiol	B (0.15-0.07%)
		Hosni et al. 2010, Food Chem	B	Minh Tu et al. 2002, tangerina, Flavour Fragr J	A (traces)	Flamini & Cioni, 2010, unopened flowers, fully opened flowers, nectar, leaves buds, leaves, branches, ovary and fruit pericarp, essential oil, Food Chem	B++	Craske et al. 2005, Mexican lime and also in Microcitrus australe (Australian lime), peel oil, J Sci Food Agric	B	Mitiku et al. 2000, cold-pressed oil, C. sinensis, Flavour Fragr J	B++ (0.02%-traces)	Mondello et al. 2003, bitter orange, peel oil, J Agric Food Chem	B (0.62-0.52%)	Wu et al. 2013, peel, finger citron, Ind Crops Prod.	B	Verzera et al. 2003, peel oil, bergamot, J Agric Food Chem	A++ (0.2-0.2%)			Verzera et al. 2001, lemon oil, J Essent Oil Res	B++
		Cheong et al. 2011b, pink and white Malaysian pomelo, peel solvent extract, J Essent Oil Res	A+ (104.0 ppm in pink pomelo and 96.4 ppm in white pomelo)	Ruberto & Rapisarda, 2002, essential oil, trace, clementina, J Food Sci	B (traces)	Zhang et al. 2017, C. paradisi, peel, Food Chem	A++ (65.98- 6.47mg/g)	Costa et al. 2014, lime, J Essent Oil Res	B	Minh Tu et al. 2002, orange, Flavour Fragr J	A (traces)	Boussaada & Chemli, 2006, flowers, leaves and peel (trace) oils, C. aurantium, JEOBP	B++	Venturini et al. 2014, essential oil peel, C. medica, Food Technol Biotechnol	B++	Poiana et al. 2003, bergamot essential oil, Flavour Fragr J	A (0.3-0.2% in cold-pressed, distilled and alkali-treated oils; 0.6-0.3% in SC-CO2 extracts)			Lota et al. 2002, lemon, peel and leaves essential oils, J Agric Food Chem	B++ and 13C-NMR (0.1-0.4% in peel; 2.4-1.2% in leaves)
		Cheong et al. 2011a, peel and blossom (volatile blossom isolated by HS-SPME), pink and white Malaysian pomelo, J Essent Oil Res, beta	A (0.01% in pink and white pomelo peel by HS-SPME and 0.01% in pink and in white pomelo peel by solvent extraction; 0.14% in pink and 0.18% in white pomelo blossom)	Mondello et al. 2003, mandarin, J Agric Food Chem	B (0.02%)	Jabalpurwala et al. 2009, blossom, Phytochemistry	A (3.44%)	Hai Dang et al. 2016, peel, C. aurantifolia, J Chemistry	B	Ruberto & Rapisarda, 2002, essential oil, trace, clementina, J Food Sci	B (traces)	Boussaada et al. 2007, flowers, leaves and peel (trace) oils, C. aurantium, JEOBP	B++	Aliberti et al. 2016, peel oil, C. medica, varieties liscia and rugosa, Molecules	A++ (0.1-0.3%)	Belsito et al. 2007, bergamot peel, J Agric Food Chem	A (0.26-0.21% in 100 g of oil)			Vekiari et al. 2002, lemon, peel and leaves oils, J Agric Food Chem	A (4.08-1.80mg/kg peel oil; 26.5-19.9 mg/kg leaves oil)
		Liu et al. 2012, peel, J Agric Food Chem	A (6.68 mg/g)	Dugo et al. 2005, peel oil, C. tangerina, Flavour Fragr J	B (0.04%)	Huang et al. 2000, leaves oil, grapefruit, Perfum Flavor	B	Zhang et al. 2017, lime, peel, Food Chem	A++ (37.98 mg/g)	Mondello et al. 2003, sweet orange, peel oil, J Agric Food Chem	B (0.62-0.60%)	Baik et al. 2008, C. aurantium peel oil, J. Microbiolog Biotec, beta	B++	Hai Dang et al. 2016, peel, C. medica, J Chemistry	B	Cosimi et al. 2009, peel, J Stored Prod Res	B			Mondello et al. 2003, lemon, oil, J Agric Food Chem	B (0.12-0.13%)
		Liu et al. 2015, C. maxima, peel, red and pale green pummelo, J Sci Food Agric	A (36.71 mg/g in red pummelo; 39.77 mg/g in pale green pummelo)	Fanciullino et al. 2006, mandarin, peel and leaves oils, Flavour Fragr J	A++ and 13C-NMR (0.7%-traces in peel; 18.0-0.9% in leaves)	Gancel et al. 2003, grapefruit, leaves, also hybrid C. deliciosa x C. paradisi, J Agric Food Chem	B++	Ndiaye et al. 2017, C. aurantifolia, peel, JEOBP	B	Verzera et al. 2004, peel oil, C. sinensis, Flavour Fragr J	B++	Hosni et al. 2010, Food Chem	B	Mitropoulou et al. 2017, C. medica, essential oil and in HS-SPME peel, LWT-Food Sci Technol, but it is only indicated trans-ocimene	B	Costa et al. 2010, bergamot peel oil, Flavour Fragr J	B			Verzera et al. 2004, peel oil, C. limon, Flavour Fragr J	B++
		Sun et al. 2014, Flavour Fragr J	A (5951-45 mg/mL)	Hosni et al. 2010, Food Chem	B	Gancel et al. 2005, grapefruit, leaves, also hybrid of C. paradisi x sweet orange, J Agric Food Chem	B++	Jabalpurwala et al. 2009, blossom, Phytochemistry	A (11.66%)	Sawamura et al. 2005, C. sinensis, J Essent Oil Res, trace	A++ (0.1-0.005%)	Dugo et al. 2011, peel, neroli (flowers) and petitgrain (leaves and twigs), bitter orange oils, J Essent Oil Res	B	Deng et al. 2017, essential oil, peel, C. medica, Medicines	B	Furneri et al. 2012, C. bergamia, oil, Eur J Med Chem, in this article the oil source is not specified (peel, flower or leaves)	E			Verzera et al. 2005, peel oil, C. limon, variety cavone, J Agric Food Chem	A++ (0.07%)
		Hai Dang et al. 2016, peel, C. grandis, J Chemistry	B	Liu et al. 2012, peel, J Agric Food Chem	A (70.36 mg/g)	Paoli et al. 2016, C. paradisi, leaves oil, J Essent Oil Res	B++ and 13C-NMR (12.5-3.7%)	Huang et al. 2000, leaves oil, C. aurantifolia Mexican variety, Perfum Flavor	B	Baik et al. 2008, C. sinensis peel oil, J Microbiol Biotechnol	B++	Deterre et al. 2012, C. aurantium, oil, cold pressed and distilled heat cut, Flavour Fragr J	B+ (462.00 mg/L in peel oil); B (5.46 mg/L in distillate heat cut)	Huang et al. 2000, leaves essential oil, C. medica, Perfum Flavor	B	Huang et al. 2000, leaves essential oil, C. bergamia, Perf Flav	B			Kirbaslar et al. J Essent Oil Res, 2006b, Turkish lemon peel oil	E
		Zhang et al. 2017, C. grandis, peel, Food Chem	A++ (105.11-10.72 mg/g)	Bourgou et al. 2012, mandarin C. reticulata, Sci World J	B++			Gancel et al. 2003, leaves C. aurantifolia (also hybrid C. aurantifolia x C. deliciosa), J Agric Food Chem	B++	Hosni et al. 2010, Food Chem	B	Bourgou et al. 2012, bitter orange, Sci World J	B++	Gancel et al. 2005, citron, C. medica, leaves, also hybrid C. medica x C. paradisi, J Agric Food Chem	B++	Kirbaslar et al. 2006a, leaves essential oil, C. bergamia, J Essent Oil Res	E			Flamini et al. 2007, flower buds, mature flowers, petals, stamens, gynaecium, leaves and in pericarp. C. limon, Anal Chim Acta	B++
		Ndiaye et al. 2017, C. maxima, peel oil, JEOBP	B	Elmaci & Onogur, 2012, peel, C. reticulata, clementine, Acta Aliment	B			Gancel et al. 2005, leaves C. aurantifolia (also hybrid C. aurantifolia x C. paradisi), J Agric Food Chem	B++	Singh et al. 2010, peel oil C. sinensis, Food Chem Toxicol	B	Jabri-Karoui & Marzouk, 2013, peel, BioMed Res Int.	B, 0.36%	Luro et al. 2012, citron, leaves, C. medica, Phytochemistry	B++					Nguyen et al. 2009, lemon oil, Food Chem	B
		Jabalpurwala et al. 2009, blossom, Phytochemistry	A (2.63%)	Luciardi et al. 2016, mandarin peel essential oil, Food Sci Technol	B					Bourgou et al. 2012, orange, maltaise, Sci World J	B++	Rowshan & Najafian, 2015, C. aurantium, peel, JEOBP	B							Espina et al. 2011, C. limon, peel essential oil, Food Control	B
		Huang et al. 2000, leaves essential oil, C. grandis, Perfum Flavor	B	Zhang et al. 2017, C. reticulata, peel, Food Chem	A++ (134.75-4.46 mg/g)					Liu et al. 2012, peel, J Agric Food Chem	A (7.24 mg/g)	Zhang et al. 2017, C. aurantium, peel, Food Chem	A++ (18.85 mg/g)							Spadaro et al. 2012, flavedo oil, C. limon, J Essent Oil Res	B
		Singh et al. 2010, leaves oil C. maxima, Food Chem Toxicol (tau-ocimene)	B	Ndiaye et al. 2017, C. reticulata, peel, JEOBP	B					Xiao et al. 2016, sweet orange essential oil, Flavour Fragr J, the isomer beta is not specified	C (0.25-0.85% mg/ml oil)	Jabalpurwala et al. 2009, blossom, Phytochemistry	A (1.89%)							Bourgou et al. 2012, oil C. limon, Sci World J	B++
		Tsai et al. 2017, leaves oil, C. grandis, Molecules	B	Jabalpurwala et al. 2009, blossom, Phytochemistry.	A (17.78%)					Zhang et al. 2017, C. sinensis, peel, Food Chem	A++ (25.47-3.13 mg/g)	Sarrou et al. 2013, flowers and leaves oils, Molecules	A (6.06% in flowers; 4.08% in young leaves; 3.11% in old leaves)							Pashazanousi et al. 2012, oil lemon, leaves and peel, Asian J Chem	B
				Huang et al. 2000, leaves essential oil, C, reticulata, Perfum Flavor	B					Ndiaye et al. 2017, C. sinensis, peel, JEOBP	B	Druẑić et al. 2016, C. aurantium, flowers and leaves oils, J Essent Oil Res	B							Liu et al. 2012, peel, J Agric Food Chem	A (11.58 mg/g)
				Huang et al. 2000, clementine (leaves essential oil), Perfum Flavor	B					Alissandrakis et al. 2003, flower, orange Food Chem	E	Huang et al. 2000, leaves essential oil, C. aurantium, Perfum Flavor	B							Cannon et al. 2015, C. limon, peel, J Agric Food Chem, tentative identification	B++
				Fanciullino et al. 2005, leaves solvent extraction, mandarin and in its hybrid with lemon, J Agric Food Chem	B++					Jabalpurwala et al. 2009, blossom, Phytochemistry	A (8.20%)	Kirbaslar & Kirbaslar, 2004, leaves oil, J Essent Oil Res, Turkish oil	E							Blázquez & Carbó, 2015, peel essential oil, lemon, Ind Crops Prod	B
				Kirbaslar et al. 2006a, Turkish mandarin leaves oil, J Essent Oil Res	E					Druẑić et al. 2016, C. sinensis, flowers and leaves oils, J Essent Oil Res	B	Guerrini et al. 2014, C. aurantium, petitgrain, J Appl Bot Food Qual	B and 13C-NMR (6.7%)							Zhang et al. 2017, C. limon, peel, Food Chem	A++ (39.42-6.30 mg/g)
				Tomi et al. 2008, leaves oil, C. clementina, Flavour Fragr J	B++					Alonzo et al. 2000, leaves oil, Valencia variety, Flavour Fragr J	B (8.9% in leaves oil)									Jabalpurwala et al. 2009, blossom, Phytochemistry, variety Volkamer and Lisbon and Poderosa. The indicated percentage is for Volkamer, for the other two varieties is similar to C. aurantifolia	A (13.79%)
				Lin et al. 2010, fresh leaves, Biosci Biotechnol Biochem	E					Huang et al. 2000, leaves essential oil, C. sinensis, Perfum Flavor	B									Huang et al. 2000, leaves essential oil, C. limon, Perfum Flavor	B
										Gancel et al. 2003, sweet orange, leaves, also hybrid C. sinensis x C. deliciosa, J Agric Food Chem	B++									Alonzo et al. 2000, leaves oil, lemon, Flavour Fragr J	B (2.5% in leaves oil)
										Gancel et al. 2005, sweet orange, leaves, also hybrid C. sinensis x C. aurantifolia, J Agric Food Chem	B++									Ahmed et al. 2001, leaves oil C. limon, J Essent Oil Res	B
										Killiny & Jones, 2017, intact leaves, C. sinensis, J Plant Physiol	A (0.40% in young leaves and 0.38% in mature leaves)									Gancel et al. 2003, lemon, leaves, J Agric Food Chem (Also in hybrid C. limon x mandarin)	B++
																				Kirbaslar & Kirbaslar, 2004, Turkish leaves oil lemon, J Essent Oil Res	E
																				Gancel et al. 2005, lemon, leaves, J Agric Food Chem (Also in hybrid C. limon x C. paradisi and C. limon x C. sinensis)	B++
																				Smadja et al. 2005, C. limon, leaves oil, Flavour Fragr J	B++
																				Fanciullino et al. 2005, leaves solvent extraction, C. limon, J Agric Food Chem	B++
																				Guerrini et al. 2014, lemon petitgrain, J Appl Bot Food Qual	B and 13C-NMR (3.2%)
																				Fancello et al. 2016, leaves essential oil, C. limon, Food Sci Technol	B (71.7 mg/mL)
																				Loizzo et al. 2016, C. limon, leaves, Chem Biodiversity	B (1.97%)
9	a-ocimene	Tsai et al. 2017, leaves oil, C. grandis, Molecules, only in essential oil obtained by solvent-free microwave extraction	B							Killiny & Jones, 2017, intact leaves, C. sinensis, J Plant Physiol, it only indicates a-ocimene, Z or E is not indicated	A (0.69% in young leaves and 0.42% in mature leaves)	Baik et al. 2008, C. aurantium peel oil, J. Microbiolog Biotec, alpha-ocimene, Z or E is not specified	B++
	1,3,7-Octatriene, 3,7-dimethyl-, (3Z)
10	allo-ocimene	Cheong et al. 2011, blossom and peel extract, pink and white Malaysian pomelo, J Essent Oil Res	A (traces<0.01% in pink and white pomelo peel extracts; 1.13% in pink and 1.59% in white pomelo blossom)	Jabalpurwala et al. 2009, blossom, Phytochemistry	A (2.70%)	Flamini & Cioni, 2010, grapefruit, only in trace in unopened and opened flowers, branches, pericarp and ovary, Food Chem	B++	Zhang et al. 2017, lime, peel, Food Chem	B++ (9.92 m/g)	Jabalpurwala et al. 2009, blossom, Phytochemistry	A (2.66%)	Jabalpurwala et al. 2009, blossom, Phytochemistry	A (1.66%)	Lota et al.1999, peel, C. medica, Flavour Fragr J	B++ (traces)	Dugo & Mondello, 2011, trace, bergamot peel oil, page 90				Cannon et al. 2015, C. limon, peel, J Agric Food Chem, tentative identification	B++
	(4E,6E)-2,6-dimethylocta-2,4,6-triene	Jabalpurwala et al. 2009, blossom, Phytochemistry	A (2.93%)			Jabalpurwala et al. 2009, blossom, Phytochemistry	A (3.40%)	Lota et al. 2002, lime leaves oil, J Agric Food Chem	B++ (traces)	Killiny & Jones, 2017, intact leaves, C. sinensis, J Plant Physiol	A (0.38% in young leaves and 0.35% in mature leaves)	Lota et al. 2001, leaves essential oils, Flavour Fragr J	B++ (traces)	Aliberti et al. 2016, peel oil, C. medica, varieties liscia and rugosa, Molecules	B++ (traces-0.1%)					Lota et al. 2002, lemon, leaves essential oils, J Agric Food Chem	B++ (traces)
		Zakaria et al. 2010, Flower C. grandis, Sohxlet and SPME, Sains Malaysiana	E					Jabalpurwala et al. 2009, blossom, Phytochemistry	A (3.70%)					Deng et al. 2017, C. medica, peel oil obtained only by vacuum distillation, Medicines	B					Jabalpurwala et al. 2009, blossom, Phytochemistry, variety Volkamer and Lisbon and Poderosa. The indicated percentage is for Volkamer, for the other two varieties is similar to C. aurantifolia	A (3.70%)
		Huang et al. 2017, J Essent Oil Res, flowers	B (whole flowers, flowerbuds, petals, filaments, anthers and pollen, ovaries, columns, receptacles, flower oils)																	Flamini et al. 2007, flower buds (trace), mature flowers, gynaecium. C. limon, Anal Chim Acta	B++
11	neo-allo-ocimene	Ndiaye et al. 2017, C. maxima, peel, JEOBP	B	Ndiaye et al. 2017, C. reticulata, peel, JEOBP	B	Jabalpurwala et al. 2009, blossom, Phytochemistry	A (1.91%)	Ndiaye et al. 2017, C. aurantifolia, peel, JEOBP	B	Ndiaye et al. 2017, C. sinensis, peel, JEOBP	B	Jabalpurwala et al. 2009, blossom, Phytochemistry	A (0.83%)	Aliberti et al. 2016, peel oil, C. medica, variety rugosa, Molecules, trace	B++ (traces)					Jabalpurwala et al. 2009, blossom, Phytochemistry, variety Volkamer and Lisbon and Poderosa. The indicated percentage is for Volkamer, for the other two varieties is similar to C. aurantifolia
	(E,Z)-2,6-dimethylocta-2,4,6-triene or 4E,6Z-alloocimene	Jabalpurwala et al. 2009, blossom, Phytochemistry	A (1.56%)	Jabalpurwala et al. 2009, blossom, Phytochemistry	A (1.23%)			Jabalpurwala et al. 2009, blossom, Phytochemistry	A (1.93%)	Jabalpurwala et al. 2009, blossom, Phytochemistry	A (1.35%)										A (1.93%)
12	cosmene or (E,E)- 2,6-dimethyl-1,3,5,7-octatetraene	Liu et al. 2012, peel, J Agric Food Chem	B (0.10 mg/g)	Zhang et al. 2017, C. reticulata, peel, Food Chem (tangerine)	B++	Jabalpurwala et al. 2009, blossom, Phytochemistry	A (0.10%)	Zhang et al. 2017, lime, peel, Food Chem	B++	Singh et al. 2010, peel oil C. sinensis, Food Chem Toxicol	B	Jabalpurwala et al. 2009, blossom, Phytochemistry	A (0.06%)							Jabalpurwala et al. 2009, blossom, Phytochemistry, variety Volkamer and Lisbon and Poderosa. The indicated percentage is for Volkamer, for the other two varieties is similar to C. aurantifolia	A (0.13%)
		Zakaria et al. 2010, flower C. grandis, hydrodistillation, Sains Malaysiana	E	Jabalpurwala et al. 2009, blossom, Phytochemistry	A (0.15%)			Jabalpurwala et al. 2009, blossom, Phytochemistry	A (0.10%)	Jabalpurwala et al. 2009, blossom, Phytochemistry	A (0.13%)
13	santolina triene			Dong et al. 2014, tangerine, C. reticulata, Asian J Chem	B	Yang et al. 2010, grapefruit, the oil type is not specified (peel, leaves or flower), Nat Prod Res	A, but the oil type is not indicated													Yang et al. 2010, lemon, the oil type is not specified (peel, leaves or flower), Nat Prod Res	A, but the oil type is not indicated
	3-ethenyl-2,5-dimethylhexa-1,4-diene
14	2,5-dimethyl-3-methylene-1,5-heptadiene			Dong et al. 2014, tangerine, C. reticulata, Asian J Chem	B
15	a-phellandrene	Minh Tu et al. 2002, pummelo, Flavour Fragr J	B (0.1%)	Blanco Tirado et al. 1995, peel oil, J Chromatogr A	B++	Caccioni et al. 1998, C. paradisi, rind oil, Int J Food Microbiol	A (0.07-0.05%)	Lota et al. 2002, lime peel oil, J Agric Food Chem	B++ (0.1%-traces)	Blanco Tirado et al. 1995, peel and leaves oils, J Chromatogr A	B++	Caccioni et al. 1998, C.aurantium rind oil, Int J Food Microbiol	A (0.02%)	Lota et al. 1999, peel, C. medica, Flavour Fragr J	B++ (0.1%-traces)	Kirbaslar et al. 2001, Turkish, bergamot peel oil, distilled, J Essent Oil Res	E	Song et al. 2000a, peel oil, C. junos, Flavour Fragr J	A+++ (0.94% w/w)	Blanco Tirado et al. 1995, peel and leaves oils, J Chromatogr A	B++
	2-methyl-5-propan-2-ylcyclohexa-1,3-diene or dihydro-p-cymene or p-mentha-1,5-diene	Oh et al. 2007, peel, C. grandis, J Appl Biol Chem	B	Ruberto et al. 1997, C. clementina, flavedo oil, J Agric Food Chem	A (0.03%)	Kirbaslar et al. 2006b, Turkish C. paradisi peel oil, trace, J Essent Oil Res	E	Minh Tu et al. 2002, Flavour Fragr J, lime	B (0.1%)	Ruberto et al. 1997, C. sinensis, flavedo oil, J Agric Food Chem	A (0.04%)	Lota et al. 2001, leaves and peel essential oils, C. aurantium, Flavour Fragr J	B++ (0.2%-traces in peel; traces in leaves)	Verzera et al. 2005, C. medica peel, variety Diamante, J Agric Food Chem	A++ (0.01%)	Verzera et al. 2003, peel oil, bergamot, J Agric Food Chem, trace	A++ (traces <0.01%)	Oh et al. 2007, C. junos peel, J. Appl Biol Chem	B	Caccioni et al. 1998, C. limon, rind oil, Int J Food Microbiol	A (0.06-0.04%)
		Hosni et al. 2010, Food Chem	B	Ruberto & Rapisarda, 2002, essential oil clementine, J Food Science, trace	A (traces)	Flamini & Cioni, 2010, grapefruit, flowers unopened, leaves, and in trace in essential oil and pericarp and ovary, Food Chem	B++	Selvaraj et al. 2002, essential peel oil, variety Kagzi lime, Citrus aurantifolia, J Essent Oil Res	G	Caccioni et al. 1998, C. sinensis, rind oil, Int J Food Microbiol	A (0.06-0.03%)	Mondello et al. 2003, bitter orange, peel oil, J Agric Food Chem, it was identified together alpha-phellandrene	A (0.20-0.19%) together other compound	Petretto et al. 2016, C. medica peel, J Food Process Preserv, the isomer is not specified	A (0.06%)	Poiana et al. 2003, bergamot essential oil, Flavour Fragr J	A (traces in cold-pressed, distilled and alkali-treated oils; 0.1%-traces in SC-CO2 extracts)	Lan-Phi et al. 2009, essential oil, Food Chem	B+++ (0.9-0.7%)	Verzera et al. 2001, lemon oil, J Essent Oil Res	B++
		Liu et al. 2012, peel, J Agric Food Chem	A (3.22 mg/g)	Minh Tu et al. 2002, pummelo, Flavour Fragr J	B (traces)	Yang et al. 2010, Grapefruit, the oil type is not specified (peel, leaves or flower), alpha & beta, Nat Prod Res	A, but the oil type is not indicated	Costa et al. 2014, lime, J Essent Oil Res	B	Minh Tu et al. 2002, orange, Flavour Fragr J	B	Dugo et al. 2011, peel, neroli (flower), and petitgrain (leaves and twigs), bitter orange oil, J Essent Oil Res	B	Aliberti et al. 2016, peel oil, C. medica, varieties liscia and rugosa, Molecules	B++ (0.5-0.6%)	Mondello et al. 2003, bergamot, peel oil, J Agric Food Chem, it was identified together alpha-phellandrene	A (0.0.8-0.09%) together other compound	Tomiyama et al. 2012, yuzu peel, Flavour Fragr J	A (0.47%)	Lota et al. 2002, lemon, peel and leaves, J Agric Food Chem	B++ (traces in peel; 0.1%-traces in leaves)
		Liu et al. 2015, C. maxima, peel, red and pale green pummelo, J Sci Food Agric	A (4.48 mg/g in red pummelo; 3.73 mg/g in pale green pummelo)	Mondello et al. 2003, mandarin, oil, J Agric Food Chem, it was identified together alpha-phellandrene	A (0.13-0.14%) together other compound	Uysal et al. 2011, Int J Food Sci Tech	B	Zhang et al. 2017, lime, peel, Food Chem	A++ (23.68 mg/g)	Shen et al. 2002, peel orange, J Agric Food Chem	B	Deterre et al. 2012, C. aurantium, oil and distillate heat cut, Flavour Fragr J	B+ (184.25 mg/L in peel oil; 1.64mg/L in distillate heat cut)	Mitropoulou et al. 2017, C. medica, essential oil and in HS-SPME peel, LWT-Food Sci Technol	B	Sawamura et al. 2006, C. bergamia, Flavour Fragr J	B+++ (0.005-0.5% in 100g of oil)	Huang et al. 2000, leaves essential oil, C. junos, Perf Flav	B	Mondello et al. 2003, lemon, oil, J Agric Food Chem, it was identified together alpha-phellandrene	A (0.12%) together other compound
		Sun et al. 2014, C. grandis, peel oil, J Agric Food Chem	A+++ (265 mg/mL, fresh oil)	Merle et al. 2004, clementine, Biochem Syst Ecol	B	Petretto et al. 2016, C. paradisi peel, J Food Process Preserv	A (0.03%)	Ndiaye et al. 2017, C. aurantifolia, peel oil, JEOBP, trace	B	Ruberto & Rapisarda, 2002, essential oil, orange, J Food Sci, trace	A (traces<0.05%)	Rowshan & Najafian, 2015, C. aurantium, peel, JEOBP	B	Deng et al. 2017, C. medica, peel oil obtained only by vacuum distillation, Medicines	B	Belsito et al. 2007, bergamot peel, J Agric Food Chem, it was identified together octanal	A (0.06-0.10% in 100g of oil)			Verzera et al. 2004, peel oil, C. limon, Flavour Fragr J	B++
		Sun et al. 2014, Flavour Fragr J	A (215-96 mg/mL)	Dugo et al. 2005, peel oil, C. tangerina, Flavour Fragr J	A (0.04%)	Zhang et al. 2017, C. paradisi, peel, Food Chem	A++ (14.84- 4.00 mg/g)	Gancel et al. 2002, C. aurantifolia (lime), leaves, also hybrid C. aurantifolia x C. paradisi, Flavour Fragr J	B++	Högnadóttir & Rouseff, 2003, orange peel oil, J Chromatogr A	C (coeluted with limonene)	Petretto et al. 2016, C.aurantium peel, J Food Process Preserv, the isomer is not specified	A (0.05%)	Huang et al. 2000, leaves essential oil, C. medica, Perfum Flavor, trace	B	Cosimi et al. 2009, peel, J Stored Prod Res	B			Verzera et al. 2005, peel oil, C. limon, variety cavone, J Agric Food Chem	A++ (0.06%)
		Hai Dang et al. 2016, peel, C. grandis, J Chemistry	B	Njoroge et al. 2008, peel oi, C. reticulata, JEOBP	A (0.05-0.005% w/w)	Huang et al. 2000, leaves oil, Perfum Flavor	B	Gancel et al. 2005, leaves, only hybrid C. aurantifolia x C. sinensis, J Agric Food Chem		Mondello et al. 2003, sweet orange peel oil, J Agric Food Chem, it was identified together alpha-phellandrene	A (0.18-0.16%) together other compound	Zhang et al. 2017, C. aurantium, peel, Food Chem	A++ (7.01 mg/g)			Costa et al. 2010, bergamot peel oil, Flavour Fragr J	B			Kirbaslar et al. 2006b, Turkish lemon peel oil, J Essent Oil Res, trace	E
		Li et al. 2016, C. grandis, peel essential oil, J Agric Food Chem	A++ (297 mg/mL fresh oil; 67 mg/mL uv-air treated oil)	Viuda-Martos et al. 2009, C. reticulata, JEOBP	B	Gancel et al. 2002, C. paradisi, leaves, Flavour Fragr J	B++			Verzera et al. 2004, peel oil, C. sinensis, Flavour Fragr J	B++	Huang et al. 2000, leaves essential oil, C. aurantium, Perfum Flavor	B			Furneri et al. 2012, C. bergamia, oil, Eur J Med Chem, in this article the oil source is not specified (peel, flower or leaves)	E			Ferhat et al. 2007, C. limon, peel essential oil, Flavour Fragr J	B
		Zhang et al. 2017, C. grandis, peel, Food Chem	A++ (52.67- 2.69 mg/g)	Yu et al. 2009, peel, J Sep Sci	B	Gancel et al. 2005, grapefruit, leaves, only hybrid of C. paradisi x sweet orange, J Agric Food Chem	B++			Njoroge et al. 2005, peel Salustiana, trace, Flavour Fragr J	A (traces)	Kirbaslar & Kirbaslar, 2004, leaves oil, J Essent Oil Res	E			Huang et al. 2000, leaves essential oil, C. bergamia, Perf Flav, trace	B			Viuda-Martos et al. 2009, lemon, JEOBP	B
		Ndiaye et al. 2017, C. maxima, peel oil, JEOBP	B	Liu et al. 2012, peel, J Agric Food Chem	A (4.13 mg/g)	Paoli et al. 2016, C. paradisi, leaves oil, J Essent Oil Res	B++ and 13C-NMR (1.2-traces:<0.05%)			Sawamura et al. 2005, C. sinensis, trace, J Essent Oil Res, trace	A (0.05-0.005%)	Guerrini et al. 2014, C. aurantium petitgrain, J Appl Bot Food Qual	B (0.6%)			Kirbaslar et al. 2006a, bergamot leaves oil, distilled, Turkish, J Essent Oil Res	E			Yang et al. 2010, lemon, the oil type is not specified (peel, leaves or flower), Nat Prod Res	A, but the oil type is not indicated
		Huang et al. 2000, leaves essential oil C. grandis, Perfum Flavor	B	Wang et al. 2012 , peel oil C. reticulata, JEOBP	B	Druẑić et al. 2016, C. aurantium, flowers and leaves oils, J Essent Oil Res	B			Singh et al. 2010, peel oil C. sinensis, Food Chem Toxicol	B	Jiang et al. 2011, buds, J Food Sci	B							Liu et al. 2012, peel, J Agric Food Chem	A (5.04 mg/g)
		Huang et al. 2017, J Essent Oil Res, flowers	B (whole flowers, flowerbuds, petals, filaments, anthers and pollen, ovaries, receptacles, flower oils)	Petretto et al. 2016, C. reticulata peel, J Food Process Pres	A (0.07%)					Hosni et al. 2010, Food Chem	B									Pashazanousi et al. 2012, oil lemon, peel and leaves, Asian J Chem	B
				Zhang et al. 2017, C. reticulata, peel, Food Chem	A++ (76.13- 6.12 mg/g)					Liu et al. 2012, C. sinensis peel, J Agric Food Chem	A (12.00 mg/g)									Spadaro et al. 2012, flavedo oil, C. limon, J Essent Oil Res	B
				Ndiaye et al. 2017, C. reticulata, peel oil, JEOBP, trace	B					Petretto et al. 2016, C. sinensis peel, J Food Process Preserv, the isomer is not specified	A (0.03%)									Cannon et al. 2015, C. limon, peel, J Agric Food Chem, tentative identification	B++
				Huang et al. 2000, clementine (leaves essential oil), Perfum Flavor	B					Xiao et al. 2016, sweet orange essential oil, Flavour Fragr J	C (0.07-0.14 mg/ml oil)									Petretto et al. 2016, C. limon, peel, J Food Process Preserv, the isomer is not specified	A (0.35%)
				Huang et al. 2000, C. reticulata, leaves essential oil, Perfum Flavor	B					Torres-Alvarez et al. 2017, peel essential oil, C. sinensis, J Food	B (0.42%)									Zhang et al. 2017, C. limon, peel, Food Chem	A++ (15.88-6.35 mg/g)
				Lota et al. 2001, clementin leaves essential oils, Biochem Syst Ecol	B++ (0.7-0.3%)					Zhang et al. 2017, C. sinensis, peel, Food Chem	A++ (179.74-4.98 mg/g)									Huang et al. 2000, leaves essential oil, C. limon, Perfum Flavor	B
				Kirbaslar et al. 2006a, Turkish mandarin leaves oil, J Essent Oil Res, trace	E					Ndiaye et al. 2017, C. sinensis, peel oil, JEOBP, trace	B									Alonzo et al. 2000, leaves oil, lemon, Flavour Fragr J	B (traces in leaves oil)
				Karioti et al. 2007, only in mandarin leaves oil, J Essent Oil Res, mandarin	B					Huang et al. 2000, leaves essential oil, C. sinensis, Perfum Flavor	B									Ahmed et al. 2001, leaves oil C. limon, J Essent Oil Res	B
				Tomi et al. 2008, leaves oil, C. clementina, Flavour Fragr J	B++					Alonzo et al. 2000, leaves oil, Valencia variety orange, Flavour Fragr J	B (0.3%, in leaves oil)									Kirbaslar & Kirbaslar, 2004, Turkish leaves oil lemon, J Essent Oil Res	E
										Gancel et al. 2003, sweet orange, leaves, J Agric Food Chem	B++									Smadja et al. 2005, C. limon, trace, leaves oil, Flavour Fragr J	B++
										Gancel et al. 2005, sweet orange, leaves, also hybrid C. sinensis x C. aurantifolia, J Agric Food Chem	B++									Fanciullino et al. 2005, leaves solvent extraction, C. limon, J Agric Food Chem	B++
																				Gancel et al. 2005, lemon, leaves, J Agric Food Chem (Also in hybrid C. limon x C. paradisi and C. limon x C. sinensis)	B++
																				Guerrini et al. 2014, lemon petitgrain, J Appl Bot Food Qual	B (0.2%)
																				Fancello et al. 2016, leaves essential oil, C. limon, Food Sci Technol, traces	B++ (traces)
16	b-phellandrene	Minh Tu et al. 2002, pummelo, Flavour Fragr J	B (0.4%)	Ruberto et al. 1997, C. clementina, flavedo oil, J Agric Food Chem	A (traces <0.01%)	Caccioni et al. 1998, C. paradisi, rind oil, Int J Food Microbiol	A (0.18%)	Lota et al. 2002, lime, peel and leaves essential oils, J Agric Food Chem	B++ (0.3-0.2% in peel; 0.1-0.3% in leaves, it was isolated together 1,8-cineole)	Ruberto et al. 1997, C. sinensis, flavedo oil, J Agric Food Chem	A (0.01%)	Lota et al. 2001, C. aurantium, leaves and peel essential oils, Flavour Fragr J	B++ and 13C-NMR (0.5-0.2% in peel; 0.1-0.8% in leaves)	Mitropoulou et al. 2017, C. medica, essential oil and in HS-SPME peel, LWT-Food Sci Technol	B	Verzera et al. 2003, peel oil, bergamot, J Agric Food Chem	A++ (41.4-34.2%), together limonene	Song et al. 2000a, peel oil, C. junos, Flavour Fragr J	A++ (2.16% w/w)	Caccioni et al. 1998, C. limon, rind oil, Int J Food Microbiol	A (0.42-0.17%)
	p-mentha-1(7),2-diene or 3-methylidene-6-propan-2-ylcyclohexene	Cheong et al. 2011a, peel and blossom (volatile blossom isolated by HS-SPME), pink and white Malaysian pomelo, J Essent Oil Res	B (0.03% in pink and white pomelo peel by HS-SPME and 0.03% in pink and 0.07% in white by solvent extraction; 0.21% in pink and 0.26% in white pomelo blossom)	Lota et al. 2001, clementin, leaves and peel essential oils, Biochem Syst Ecol	B++ and 13C-NMR (0.3-0.2% in peel; 0.8-0.9% in leaves)	Feger et al. 2001b, peel oil, J Essent Oil Res	B	Gancel et al. 2002, C. aurantifolia, lime, peel and leaves, Flavour Fragr J	B++	Caccioni et al. 1998, C. sinensis, rind oil, Int J Food Microbiol	A (0.20-traces <0.01%)	Boussaada & Chemli, 2006, flowers, leaves (trace) and peel oils, C. aurantium, JEOBP	B++	Huang et al. 2000, leaves essential oil, C. medica, Perfum Flavor	B	Sawamura et al. 2006, C. bergamia, Flavour Fragr J	B+++ (0.2% in 100 g of oil)	Lan-Phi et al. 2009, peel essential oil, Food Chem	B+++ (4.6-5.3%)	Lota et al. 2002, lemon, peel and leaves essential oils, J Agric Food Chem	B++ and 13C-NMR (0.6-0.2%-traces in peel; 0.8%-traces in leaves)
		Liu et al. 2012, peel, J Agric Food Chem	B (2.21 mg/g)	Minh Tu et al. 2002, Flavour Fragr J, tangerine	B (0.3%)	Gancel et al. 2002, Flavour Fragr J, C. paradisi, peel	B++	Huang et al. 2000, leaves oil, C. aurantifolia Mexican variety, Perfum Flavor	B	Mitiku et al. 2000, cold-pressed oil, C. sinensis, Flavour Fragr J	B++	Boussaada et al. 2007, flowers, leaves and peel oils, C. aurantium, JEOBP	B++	Gancel et al. 2005, leaves, C. medica, citron, also hybrid C. medica x C. paradisi, J Agric Food Chem	B++	Huang et al. 2000, leaves essential oil, C. bergamia, Perf Flav, trace	B	Tomiyama et al. 2012, yuzu peel Flavour Fragr J	A (3.02%)	Espina et al. 2011, C. limon, peel essential oil, Food Control	B
		Chung et al. 2012, Dangyooja, peel, J. Korean Soc Appl Biol Chem	B+	Fanciullino et al. 2006, mandarin, peel and leaves oils, Flavour Fragr J	A++ (0.5-0.2% in peel; 1.0%-traces in leaves)	Huang et al. 2000, leaves oil, Perfum Flavor	B	Gancel et al. 2003, leaves C. aurantifolia (also hybrid C. aurantifolia x C. deliciosa), J Agric Food Chem	B++	Minh Tu et al. 2002, orange, Flavour Fragr J	B (0.2%)	Deterre et al. 2012, C. aurantium, oil, Flavour Fragr J	B++ (traces)			Kirbaslar et al. 2006a, leaves essential oil, J Essent Oil Res	E	Huang et al. 2000, leaves essential oil, C. junos, Perf Flav	B	Liu et al. 2012, peel, lemon, J Agric Food Chem	B (3.15 mg/g)
		Liu et al. 2015, C. maxima, peel, red and pale green pummelo, J Sci Food Agric	B (1.69 mg/g in red pummelo; 2.12 mg/g in pale green pummelo)	Njoroge et al. 2008, peel oil, C. reticulata, JEOBP	A (0.05%-traces: <0.005% w/w)	Gancel et al. 2003, grapefruit, leaves, also hybrid C. deliciosa x C. paradisi, J Agric Food Chem	B++	Gancel et al. 2005, C. aurantifolia, leaves. Also hybrids C. aurantifolia x C. paradisi and C. aurantifolia x C. sinensis, J Agric Food Chem	B++	Högnadóttir & Rouseff, 2003, orange peel oil, J Chromatogr A	C (coeluted with limonene)	Huang et al. 2000, leaves essential oil, C. aurantium, Perfum Flavor	B							Nguyen et al. 2009, lemon oil, Food Chem	B
		Hai Dang et al. 2016, C. grandis, peel, J Chemistry	B	Yu et al. 2009, peel, J Sep Sci	B	Gancel et al. 2005, grapefruit, leaves, also hybrid of C. paradisi x sweet orange, J Agric Food Chem	B++			Njoroge et al. 2005, peel oil, Valencia variety, trace, Flavour Fragr J	A (traces)	Kirbaslar & Kirbaslar, 2004, leaves oil, J Essent Oil Res, Turkish, trace	E							Cannon et al. 2015, C. limon, peel, J Agric Food Chem, trace, tentative identification	B++
		Zhang et al. 2017, C. grandis, peel, Food Chem	B++	Liu et al. 2012, peel, J Agric Food Chem	B (2.28 mg/g)	Flamini & Cioni, 2010, grapefruit, leaves, and leaves buds, Food Chem	B++			Sawamura et al. 2005, C. sinensis, J Essent Oil Res	A++ (0.3%)	Ellouze et al. 2012, leaves oil, C. aurantium, J Food Sci	A (0.11-0.02%)							Huang et al. 2000, leaves essential oil, C. limon, Perfum Flavor	B
		Huang et al. 2000, leaves essential oil, C. grandis, Perfum Flavor	B	Sultana et al. 2012, peel oil, C. reticulata, Asian Pac J Trop Biomed	B	Paoli et al. 2016, C. paradisi, leaves oil, J Essent Oil Res	B++ and 13C-NMR			Espina et al. 2011, C. sinensis, peel essential oil, Food Control	B									Gancel et al. 2003, lemon, leaves, J Agric Food Chem (Also in hybrid C. limon x mandarin)	B++
				Wang et al. 2012, peel oil C. reticulata, JEOBP	B					Liu et al. 2012, orange peel, J Agric Food Chem	B (2.27 mg/g)									Kirbaslar & Kirbaslar, 2004, leaves oil, J Essent Oil Res	E
				Tao et al. 2014, C. reticulata peel oil, Food Chem	B (1%)					Xiao et al. 2016, sweet orange essential oil, Flavour Fragr J	A+++ (2.92-5.44 mg/ml oil)									Fanciullino et al. 2005, leaves solvent extraction, lemon and in hybrid C. limon x C. deliciosa (mandarin), J Agric Food Chem	B++
				Zhang et al. 2017, C. reticulata, peel, Food Chem	B++					Blanco Tirado et al. 1995, leaves oil, J Chromatogr A	B++									Gancel et al. 2005, lemon, leaves, J Agric Food Chem (Also in hybrid C. limon x C. paradisi and C. limon x C. sinensis)	B++
				Huang et al. 2000, leaves essential oil, C. reticulata, Perfum Flavor	B					Alonzo et al. 2000, leaves oil, Valencia variety, Flavour Fragr J	A (1.4%)
				Huang et al. 2000, clementine (leaves essential oil), Perfum Flavor	B					Huang et al. 2000, leaves essential oil, C. sinensis, Perfum Flavor	B
				Kirbaslar et al. 2006a, Turkish mandarin leaves oil, J Essent Oil Res	E					Gancel et al. 2003, sweet orange, leaves, also hybrid C. sinensis x C. deliciosa, J Agric Food Chem	B++
				Tomi et al. 2008, leaves oil, C. clementina, Flavour Fragr J	B++					Gancel et al. 2005, sweet orange, leaves, also hybrid C. sinensis x C. aurantifolia, J Agric Food Chem	B++
17	a-terpinene	Sawamura et al. 1991, peel oil pummelo, Agric Biol Chem	B	Ruberto & Rapisarda, 2002, essential oil, trace, J Food Sci	A (traces<0.05%)	Caccioni et al. 1998, C. paradisi, rind oil, Int J Food Microbiol	A (0.04-0.03%)	Lota et al. 2002, lime peel oil, J Agric Food Chem	B++ (0.3-0.1%)	Caccioni et al. 1998, C. sinensis, rind oil, Int J Food Microbiol	A (0.30%)	Mondello et al. 2003, bitter orange oil, J Agric Food Chem	A (0.01%-traces)	Lota et al. 1999, peel, C. medica, Flavour Fragr J	B++ (0.5%)	Kirbaslar et al. 2001, Turkish, bergamot peel oil, J Essent Oil Res	E	Song et al. 2000a, peel oil, C. junos, Flavour Fragr J	A++ (0.24% w/w)	Caccioni et al. 1998, C. limon, rind oil, Int J Food Microbiol	A (0.30-0.12%)
	p-mentha-1,3-diene or 1-methyl-4-propan-2-ylcyclohexa-1,3-diene	Njoroge et al. 2005, pummelo, J Agric Food Chem	A (1.8%)	Mondello et al. 2003, mandarin,oil, J Agric Food Chem	A (0.32%)	Njoroge et al. 2005, red grapefruit, J Agric Food Chem	A (1.3%)	Minh Tu et al. 2002, lime, Flavour Fragr J	B (0.2%)	Shen et al. 2002, peel orange, J Agric Food Chem	B	Boussaada & Chemli, 2006, flowers, leaves (trace) and peel (trace) oils, C. aurantium, JEOBP	B++	Verzera et al. 2005, C. medica peel, variety Diamante, J Agric Food Chem	A++ (0.53%)	Mondello et al. 2003, bergamot, peel oil, J Agric Food Chem	A (0.15-0.16%)	Oh et al. 2007, C. junos peel, J. Appl Biol Chem	B	Baratta et al. 1998, C. limon, essential oil, Flavour Fragr J	B
		Oh et al. 2007, J Appl Biol Chem	B	Merle et al. 2004, clementine, Biochem Syst Ecol	B	Kirbaslar et al. 2006b, Turkish C. paradisi peel oil, J Essent Oil Res, trace	E	Craske et al. 2005, Mexican lime and also in Microcitrus australe (Australian lime), peel oil, J Sci Food Agric	B	Ruberto & Rapisarda, 2002, essential oil, J Food Sci, trace	A (traces<0.05%)	Boussaada et al. 2007, flowers, leaves (trace) and peel (trace) oils, C. aurantium, JEOBP	B++	Venturini et al. 2014, essential oil peel, C. medica, Food Technol Biotechnol	B++	Verzera et al. 2003, peel oil, bergamot, J Agric Food Chem	A++ (0.1%)	Lan-Phi et al. 2009, essential oil peel, Food Chem	B+++ (0.3%)	Verzera et al. 2001, lemon oil, J Essent Oil Res	B++
		Cheong et al. 2011a, peel and blossom (volatile blossom isolated by HS-SPME), pink and white Malaysian pomelo, J Essent Oil Res	A (traces: <0.01% in pink and in white pomelo peel by HS-SPME and 0.01% in pink and 0.04% white pomelo peel by solvent extraction; 2.51% in pink and 2.75% in white pomelo blossom)	Dugo et al. 2005, peel oil, C. tangerina, Flavour Fragr J	A (0.05%)	Flamini & Cioni, 2010, flower unopened, leaves, branches, and in trace in ovary and pericarp, Food Chem	B++	Gancel et al. 2002, C. aurantifolia, lime, peel, Flavour Fragr J	B++	Mondello et al. 2003, sweet orange, peel oil, J Agric Food Chem	A (0.02%)	Dugo et al. 2011, peel, neroli (flowers), and petitgrain (leaves and twigs), bitter orange oil, J Essent Oil Res	B	Petretto et al. 2016, C. medica, peel, J Food Process Preserv	A (0.29%)	Poiana et al. 2003, bergamot essential oil, Flavour Fragr J	A (0.3-0.1% in cold-pressed, distilled and alkali-treated oils; 0.5-0.2% in SC-CO2 extracts)	Tomiyama et al. 2012, yuzu peel, Flavour Fragr J	A (0.22%)	Lota et al. 2002, lemon, peel and leaves essential oils, J Agric Food Chem	B++ (0.2%-traces in peel and in leaves)
		Liu et al. 2012, peel, J Agric Food Chem	A (11.55 mg/g)	Fanciullino et al. 2006, mandarin, peel and leaves oils, Flavour Fragr J	A++ (0.5%-traces in peel; 2.1%-traces in leaves)	Uysal et al. 2011, Int J Food Sci Tech	B	Costa et al. 2014, lime, J Essent Oil Res	B	Verzera et al. 2004, peel oil, C. sinensis, Flavour Fragr J	B++	Deterre et al. 2012, C. aurantium, distilled heat cut, Flavour Fragr J	B++ (1.43mg/L in distillate heat cut)	Hai Dang et al. 2016, C. medica, peel, J Chemistry	B	Sawamura et al. 2006, C. bergamia, peel, Flavour Fragr J	B+++ (0.1% in 100 g of oil)	Huang et al. 2000, leaves essential oil, C. junos, Perf Flav	B	Mondello et al. 2003, lemon, oil, J Agric Food Chem	A (0.32%)
		Zhang et al. 2017, C. grandis, peel, Food Chem	A++ (27.76-3.26 mg/g)	Pino & Quijano, 2007, cold pressed oil mandarin, C. reticulata, JEOBP, alpha, trace	B	Huang et al. 2000, leaves oil petitgrain, Perfum Flavor	B	Hai Dang et al. 2016, C. aurantifolia, peel, J Chemistry	B	Njoroge et al. 2005, orange peel, Flavour Fragr J	A (1.7-1.5%)	Bourgou et al. 2012, bitter orange, Sci World J	B++	Mitropoulou et al. 2017, C. medica, essential oil (not in HS-SPME peel), LWT-Food Sci Technol	B	Belsito et al. 2007, bergamot peel, J Agric Food Chem	A (0.13-0.05% in 100 g of oil)			Verzera et al. 2004, peel oil, C. limon, Flavour Fragr J	B++
		Huang et al. 2000, leaves essential oil, C. grandis, Perfum Flavor	B	Karioti et al. 2007, mandarin peel and leaves oil, J Essent Oil Res	B++	Gancel et al. 2002, C. paradisi, leaves, Flavour Fragr J	B++	Zhang et al. 2017, lime, peel, Food Chem	A++ (38.73 mg/g)	Singh et al. 2010, peel oil C. sinensis, Food Chem Toxicol	B	Jabri-Karoui & Marzouk, 2013, peel, BioMed Res Int.	B (0.36%)	Deng et al. 2017, C. medica, peel oil obtained only by vacuum distillation, Medicines	B	Cosimi et al. 2009, peel, J Stored Prod Res	B			Verzera et al. 2005, peel oil, C. limon, variety cavone, J Agric Food Chem	A++ (0.2%)
		Jabalpurwala et al. 2009, blossom, Phytochemistry.	A (0.79%)	Njoroge et al. 2008, peel oil, C. reticulata, JEOBP	A (0.01-0.005% w/w)	Gancel et al. 2003, grapefruit, leaves, only hybrid C. deliciosa x C. paradisi, J Agric Food Chem	B++	Ndiaye et al. 2017, C. aurantifolia, peel oil, JEOBP	B	Liu et al. 2012, peel, C. sinensis, J Agric Food Chem	A (0.52 mg/g)	Zhang et al. 2017, C. aurantium, peel, Food Chem	A++ (8564.01 mg/g)	Huang et al. 2000, leaves essential oil, C. medica, Perfum Flavor	B	Costa et al. 2010, bergamot peel oil, Flavour Fragr J	B			Kirbaslar et al. 2006b, Turkish lemon peel oil, J Essent Oil Res	E
		Huang et al. 2017, J Essent Oil Res, flowers	B (whole flowers, flowerbuds, petals, anthers and pollen, ovaries, columns,receptacles, flower oils)	Viuda-Martos et al. 2009, JEOBP, reticulata	B	Gancel et al. 2005, grapefruit, leaves, only hybrid of C. paradisi x sweet orange, J Agric Food Chem	B++	Fouad & da Camara, 2017, C. aurantifolia, peel oil, J Stored Prod Res, the isomer is not specified	B	Bourgou et al. 2012, orange, Sci World J	B++	Jiang et al. 2011, buds, J Food Sci	B	Gancel et al. 2005, citron, C. medica, leaves, J Agric Food Chem	B++	Furneri et al. 2012, C. bergamia, oil, Eur J Med Chem, in this article the oil source is not specified (peel, flower or leaves)	E			Flamini et al. 2007, mature flowers, stamens, gynaecium and pericarp, 2007, Anal Chim Acta, C. limon	B++
				Bourgou et al. 2012, Sci World J. mandarin, C.reticulata	B++	Paoli et al. 2016, C. paradisi, leaves oil, J Essent Oil Res	B++ and 13C-NMR (2.6-0.5%)	Jabalpurwala et al. 2009, blossom, Phytochemistry	A (0.44%)	Zhang et al. 2017, C. sinensis, peel, Food Chem	A++ (2.0-0.20 mg/g)	Druẑić et al. 2016, C. aurantium, flowers oil, J Essent Oil Res	B	Luro et al. 2012, citron, leaves, C. medica, Phytochemistry	B++	Huang et al. 2000, leaves essential oil, C. bergamia, Perf Flav, trace	B			Ferhat et al. 2007, C. limon, peel essential oil, Flavour Fragr J	B
				Liu et al. 2012, peel, J Agric Food Chem	A (7.49 mg/g)			Gancel et al. 2003, leaves C. aurantifolia (also hybrid C. aurantifolia x C. deliciosa), J Agric Food Chem	B++	Ndiaye et al. 2017, C. sinensis, peel, JEOBP, trace	B	Huang et al. 2000, leaves essential oil, C. aurantium, Perfum Flavor	B			Kirbaslar et al. 2006a,Turkish, bergamot leaves oil, J Essent Oil Res	E			Viuda-Martos et al. 2009, lemon, JEOBP	B
				Petretto et al. 2016, C. reticulata, peel, J Food Process Pres	A (0.34%)			Gancel et al. 2005, leaves C. aurantifolia (also hybrid C. aurantifolia x C. paradisi), J Agric Food Chem	B++	Jabalpurwala et al. 2009, blossom, Phytochemistry	A (0.28%)	Lota et al. 2001, leaves essential oils, Flavour Fragr J	B++ and 13C-NMR (2.0%- traces)							Nguyen et al. 2009, lemon oil, Food Chem	B
				Zhang et al. 2017, C. reticulata, peel, Food Chem	A++ (88.86-0.51 mg/g)					Druẑić et al. 2016, C. sinensis, flowers and leaves oils, J Essent Oil Res	B	Kirbaslar & Kirbaslar, 2004, leaves oil, J Essent Oil Res, trace in Turkish C. aurantium	E							Yang et al. 2010, lemon, the oil type is not specified (peel, leaves or flower), Nat Prod Res	A, but the oil type is not indicated
				Fouad & da Camara, 2017, C. reticulata, peel oil, J Stored Prod Res, the isomer is not specified	B					Blanco Tirado et al. 1995, leaves oil, C. sinensis, J Chromatogr A	B++	Ellouze et al. 2012, leaves oil, C. aurantium, J Food Sci	A (1.46-0.20%)							Espina et al. 2011, C. limon, peel essential oil, Food Control	B
				Jabalpurwala et al. 2009, blossom, Phytochemistry	A (0.30%)					Alonzo et al. 2000, leaves oil, Flavour Fragr J, Valencia variety	A (1.2% in leaves oil)	Guerrini et al. 2014, C. aurantium petitgrain, J Appl Bot Food Qual	B (1.0%)							Spadaro et al. 2012, flavedo oil, C. limon, J Essent Oil Res	B
				Blanco Tirado et al. leaves oil, 1995,J Chromatogr A, C. reticulata	B++					Huang et al. 2000, leaves essential oil, C. sinensis, Perfum Flavor	B									Liu et al. 2012, peel, C. limon, J Agric Food Chem	A (23.71 mg/g)
				Huang et al. 2000, leaves essential oil, C. reticulata, Perfum Flavor	B					Gancel et al. 2005, sweet orange, leaves, only in hybrid C. sinensis x C. aurantifolia, J Agric Food Chem, alpha	B++									Bourgou et al. 2012, oil C. limon, Sci World J	B++
				Huang et al. 2000, clementine (leaves essential oil), Perfum Flavor	B					Killiny & Jones, 2017, intact leaves, C. sinensis, J Plant Physiol	A (1.89% in young leaves and 2.12% in mature leaves)									Pashazanousi et al. 2012, lemon leaves and peel oils, Asian J Chem	B
				Lota et al. 2001, clementin leaves essential oil, Biochem Syst Ecol	B++ and 13C-NMR (1.3-0.9%)															Cannon et al. 2015, C. limon, peel, J Agric Food Chem, tentative identification	B++
				Tomi et al. 2008, leaves oil, C. clementina, Flavour Fragr J	B++															Loizzo et al. 2016, C. limon, peel and leaves, Chem Biodiversity	A (0.30%-traces<0.1% in peel; 0.21% in leaves)
				Fanciullino et al. 2005, leaves solvent extraction mandarin, J Agric Food Chem	B++															Zhang et al. 2017, C. limon, peel, Food Chem	A++ (47.88-9.74 mg/g)
				Kirbaslar et al. 2006a, Turkish mandarin leaves oil, J Essent Oil Res	E															Jabalpurwala et al. 2009, blossom, Phytochemistry, varieties Lisbon and Poderosa. The percentage is similar to C. aurantifolia	A (0.44%)
				Lin et al. 2010, fresh leaves, Biosci Biotechnol Biochem	E															Blanco Tirado et al. 1995, leaves oil, J Chromatogr A	B++
																				Alonzo et al. 2000, leaves oil, Flavour Fragr J, lemon	A (traces in leaves oil)
																				Ahmed et al. 2001, leaves oil C. limon, J Essent Oil Res	B
																				Vekiari et al. limon, leaves oil, 2002, J Agric Food Chem	A (1.4-0.7 mg/kg oil)
																				Kirbaslar & Kirbaslar, 2004, Turkish leaves oil lemon, J Essent Oil Res	E
																				Gancel et al. 2003, lemon, leaves, only in hybrid C. limon x mandarin, J Agric Food Chem	B++
																				Gancel et al. 2005, lemon, leaves, only in hybrid C. limon x C. paradisi and C. limon x C. sinensis, J Agric Food Chem	B++
																				Smadja et al. 2005, C. limon, leaves oil, Flavour Fragr J	B++
																				Guerrini et al. 2014, lemon petitgrain, J Appl Bot Food Qual	B (2.8-0.3%)
18	g-terpinene	Sawamura & Kurijama, 1988, C. grandis, oil, J Agric Food Chem	A (5.78-5.96% weight oil)	Blanco Tirado et al. 1995, peel and leaves oils, J Chromatogr A	B++	Caccioni et al. 1998, C. paradisi, rind oil, Int J Food Microbiol	A (0.08-0.07%)	Lota et al. 2002, lime peel and leaves essential oils, J Agric Food Chem	B++ and 13C-NMR (15.5-6.9% in peel; 0.1%-traces in leaves)	Blanco Tirado et al. 1995, peel and leaves oil, J Chromatogr A	B++	Caccioni et al. 1998, C. aurantium, rind oil, Int J Food Microbiol	A (0.02%)	Lota et al. 1999, leaves and peel essential oil, Flavour Fragr J	B++ and 13C-NMR (31.3%-traces in peel, 0.7-0.3% in leaves)	Russo et al. 2001, essential oil bergamot, J Essent Oil Res	it is not indicated in the article	Song et al. 2000a, peel oil, C. junos, Flavour Fragr J	A+++ (9.43% w/w)	Blanco Tirado et al. 1995, peel and leaves oils, J Chromatogr A	B++
	p-mentha-1,4-diene or 1-methyl-4-propan-2-ylcyclohexa-1,4-diene	Njoroge et al. 2005, pummelo, J Agric Food Chem	A (0.05-0.005%)	Ruberto et al. 1997, C. clementina, flavedo oil, J Agric Food Chem	A (0.02%)	Gancel et al. 2002, C. paradisi, leaves and peel, Flavour Fragr J	B++	Minh Tu et al. 2002, lime, Flavour Fragr J	B (11.9%)	Ruberto et al. 1997, C. sinensis, flavedo oil, J Agric Food Chem	A (0.02%)	Pino & Rosado, 2000, bitter orange oil, J Essent Oil Res	B	Vekiari et al. 2004, leaves and peel, C. medica, J Essent Oil Res	B	Kirbaslar et al. 2001, Turkish, bergamot peel oil, J Essent Oil Res	E	Choi, 2006, peel oil, yuzu, J Agric Food Chem	B	Baratta et al. 1998, C. limon, essential oil, Flavour Fragr J	B
		Oh et al. 2007, peel, C. grandis, J Appl Biol Chem	B	Lota et al. 2001, leaves and peel essential oils, clementin, Biochem Syst Ecol	B++ and 13C-NMR (0.1%-traces in peel; 1.3-0.9% in leaves)	Njoroge et al. 2005, red grapefruit, J Agric Food Chem	A (0.05-0.005%)	Gancel et al. 2002, C. aurantifolia, lime, peel and leaves, Flavour Fragr J	B++	Caccioni et al. 1998, C. sinensis, rind oil, Int J Food Microbiol	A (0.18-0.02%)	Lota et al. 2001, leaves and peel essential oils, Flavour Fragr J	B++ and 13C-NMR (7.7%- traces in peel; 4.4%-traces in leaves)	Verzera et al. 2005, C. medica peel, variety Diamante, J Agric Food Chem	A++ (27.71%)	Verzera et al. 2003, peel oil, bergamot, J Agric Food Chem	A++ (7.1-3.6%)	Oh et al. 2007, C. junos peel, J. Appl Biol Chem	B	Caccioni et al. 1998, C. limon, rind oil, Int J Food Microbiol	A (9.45-8.06%)
		Baik et al. 2008, J Microbiol Biotechnol	B++	Ruberto & Rapisarda, 2002, essential oil, J Food Sci, trace, clementine	A (traces<0.05%)	Kirbaslar et al. 2006b, Turkish C. paradisi peel oil, J Essent Oil Res	E	Selvaraj et al. 2002, C. aurantifolia (variety kagzi), peel, J Essent Oil Res	F	Mitiku et al. 2000, cold-pressed oil, C. sinensis, Flavour Fragr J, trace	B++ (traces)	Mondello et al. 2003, bitter orange oil, J Agric Food Chem	A (0.08%)	Wu et al. 2013, peel, finger citron, Ind Crops Prod.	B	Mondello et al. 2003, bergamot, peel oil, J Agric Food Chem	A (7.91-7.84%)	Lan-Phi et al. 2009, essential oil peel, Food Chem	B+++ (12.5-11.4%)	Verzera et al. 2001, lemon oil, J Essent Oil Res	B++
		Yu et al. 2009, peel, J Sep Sci	B	Mondello et al. 2003, mandarin oil, J Agric Food Chem	A (17.06-16.01%)	Karioti et al. 2007, grapefruit peel oil, J Essent Oil Res	B++	Craske et al. 2005, Mexican lime and also in Microcitrus australe (Australian lime), peel oil, J Sci Food Agric	B	Shen et al. 2002, peel orange, J Agric Food Chem	B	Boussaada & Chemli, 2006, flowers, leaves (trace) and peel (trace) oils, C. aurantium, JEOBP	B++	Venturini et al. 2014, essential oil peel, C. medica, Food Technol Biotechnol	B++	Sawamura et al. 2006, C. bergamia, Flavour Fragr J	B+++ (6.8% in 100 g of oil)	Tomiyama et al. 2012, yuzu peel, Flavour Fragr J	A (9.47%)	Lota et al. 2002, lemon, peel and leaves essential oils, J Agric Food Chem	B++ and 13C-NMR (11.1-1.3% in peel; 0.6-0.2% in leaves)
		Hosni et al. 2010, Food Chem	B	Merle et al. 2004, clementine, Biochem Syst Ecol	B	Flamini & Cioni, 2010, grapefruit, unopened and opened flowers (trace), leaves, leaves buds (trace), branches and pericarp and ovary, Food Chem	B++	Costa et al. 2014, lime, J Essent Oil Res	B	Ruberto & Rapisarda, 2002, essential oil, orange, J Food Sci	A (0.1%)	Boussaada et al. 2007, flowers, leaves and peel (trace) oils, C. aurantium, JEOBP	B++	Petretto et al. 2016, C.medica, J Food Process Preserv, peel	A (10.87%)	Belsito et al. 2007, bergamot peel, J Agric Food Chem	A (5.95-5.49% in 100g of oil)	Miyazato et al .2012, yuzu volatile oil, Eur Food Res Technol	A+	Vekiari et al. 2002, lemon, peel and leaves oils, J Agric Food Chem	A (90.2-66.8 mg/kg peel oil; 3.7-2.2 mg/kg leaves oil)
		Cheong et al. 2011a, peel and blossom (volatile blossom isolated by HS-SPME), pink and white Malaysian pomelo, J Essent Oil Res	A (0.01% in pink and traces:<0.01% in white pomelo peel by HS-SPME and 0.03% in pink and 0.02% in white pomelo peel by solvent extraction; 0.05% in pink and 0.04% in white pomelo blossom)	Dugo et al. 2005, peel oil, C. tangerine, Flavour Fragr J, 2005	A (2.97%)	Petretto et al. 2016, C. paradisi, J Food Process Preserv, peel	A (0.06%)	Hai Dang et al. 2016, peel, C. aurantifolia, J Chemistry	B	Högnadóttir & Rouseff, 2003, orange peel oil, J Chromatogr A	A+++ (coeluted with limonene)	Baik et al. 2008, C. aurantium peel oil, J. Microbiolog Biotec	B++	Aliberti et al. 2016, peel oil, C. medica, varieties liscia and rugosa, Molecules	B++ (0.3-0.7%)	Cosimi et al. 2009, peel, J Stored Prod Res	B	Huang et al. 2000, leaves essential oil, C. junos, Perf Flav	B	Mondello et al. 2003, lemon, oil, J Agric Food Chem	A (9.16-8.94%)
		Chung et al. 2012, Dangyooja peel, J. Korean Soc Appl Biol Chem	B	Fanciullino et al. 2006, mandarin, peel and leaves oils, Flavour Fragr J	A++ and 13C-NMR (23.3%-traces in peel; 33.5-0.1% in leaves)	Zhang et al. 2017, C. paradisi, peel, Food Chem	A++ (5.66 mg/g)	Zhang et al. 2017, lime, peel, Food Chem	A++ (1.20 mg/g)	Mondello et al. 2003, sweet orange peel oil, J Agric Food Chem	A (0.59-0.52%)	Dugo et al. 2011, peel, neroli (flowers) and petitgrain (leaves and twigs), bitter orange oil, J Essent Oil Res	B	Hai Dang et al. 2016, peel, C. medica, J Chemistry	B	Costa et al. 2010, bergamot peel oil, Flavour Fragr J	B			Verzera et al. 2004, peel oil, C. limon, Flavour Fragr J	B++
		Liu et al. 2012, peel, J Agric Food Chem	A (742.60 mg/g)	Pino & Quijano, 2007, cold pressed oil mandarin, C. reticulata, JEOBP	B	Huang et al. 2000, leaves oil petitgrain, grapefruit, Perfum Flavor	B	Ndiaye et al. 2017, C. aurantifolia, peel, JEOBP	B	Verzera et al. 2004, peel oil, C. sinensis, Flavour Fragr J	B++	Deterre et al. 2012, C. aurantium, distillate heat cut, Flavour Fragr J	A++ (4.74 mg/L in distillate heat cut)	Mitropoulou et al. 2017, C. medica, essential oil (not in HS-SPME peel), LWT-Food Sci Technol	B	Furneri et al. 2012, C. bergamia, oil, Eur J Med Chem, in this article the oil source is not specified (peel, flower or leaves)	E			Verzera et al. 2005, peel oil, C. limon, variety cavone, J Agric Food Chem	A++ (8.93%)
		Liu et al. 2015, C. maxima, red and pale green pummelo peel, J Sci Food Agric	A (4.07 mg/g in red pummelo; 1.73 mg/g in pale green pummelo)	Karioti et al. 2007, mandarin peel and leaves oils, J Essent Oil Res	B++	Gancel et al. 2003, grapefruit, leaves, only hybrid C. deliciosa x C. paradisi, J Agric Food Chem	B++	Jabalpurwala et al. 2009, blossom, Phytochemistry	A (0.19%)	Njoroge et al. 2005, peel oil, Salustiana variety, Flavour Fragr J	A (0.05-0.005%)	Bourgou et al. 2012, bitter orange, Sci World J	B++	Deng et al. 2017, essential oil, peel, C. medica, Medicines	B	Huang et al. 2000, leaves essential oil, C. bergamia, Perf Flav, trace	B			Kirbaslar et al. 2006b, Turkish lemon peel oil, J Essent Oil Res	E
		Zhang et al. 2017, C. grandis, peel, Food Chem	A++ (1459.89-5.56 mg/g)	Baik et al. 2008, C. tangerina peel oil, J Microbiol Biotechnol	B++	Gancel et al. 2005, grapefruit, leaves, only hybrid of C. paradisi x sweet orange, J Agric Food Chem	B++	Huang et al. 2000, Perfum Flavor, leaves oil, C. aurantifolia Mexican variety, Perfum Flavor	B	Choi, 2006, peel oil, C. sinensis, J Agric Food Chem	B	Rowshan & Najafian, 2015, C. aurantium, peel, JEOBP	B	Huang et al. 2000, leaves essential oil, C. medica, Perfum Flavor	B	Kirbaslar et al. 2006a, leaves essential oil, C. bergamia, J Essent Oil Res	E			Ferhat et al. 2007, C. limon, peel essential oil, Flavour Fragr J	B
		Ndiaye et al. 2017, C. maxima, peel, JEOBP	B	Njoroge et al. 2008, peel oil, C. reticulata, JEOBP	A (6.0-5.4% w/w)	Paoli et al. 2016, C. paradisi, leaves oil, J Essent Oil Res	B++ and 13C-NMR (56.1-2.4%)	Gancel et al. 2003, leaves C. aurantifolia (also hybrid C. aurantifolia x C. deliciosa), J Agric Food Chem	B++	Qiao et al. 2008, peel, C. sinensis, Molecules	B+ (1.21%)	Zhang et al. 2017, C. aurantium, peel, Food Chem	A++ (254.39 mg/g)	Gancel et al. 2005, citron, C. medica, leaves, also hybrid C. medica x C. paradisi, J Agric Food Chem	B++					Flamini et al. 2007, flower buds, mature flowers, petals, stamens, gynaecium, leaves and in pericarp. C. limon, Anal Chim Acta	B++
		Huang et al. 2000, leaves essential oil, C. grandis, Perfum Flavor	B	Yu et al. 2009, peel, J Sep Sci	B			Gancel et al. 2005, leaves C. aurantifolia, J Agric Food Chem	B++	Tao et al. 2009, C. sinensis, peel oil, Int J Food Sci Tech	B	Jiang et al. 2011, buds, J Food Sci	B	Luro et al. 2012, citron, leaves, C. medica, Phytochemistry	B++					Viuda-Martos et al. 2009, lemon, JEOBP	B
		Huang et al. 2017, J Essent Oil Res, flowers	B (whole flowers, flowerbuds, petals, filaments, ovaries, columns, receptacles)	Viuda-Martos et al. 2009, C. reticulata, JEOBP	B			Jazet Dongmo et al. 2009, leaves oil C. aurantifolia, Afr J Agric Res	B	Hosni et al. 2010, Food Chem	B	Sarrou et al. 2013, flowers oil, Molecules	A (0.36%)							Nguyen et al. 2009, lemon oil, Food Chem	B
				Hosni et al. 2010, Food Chem	B					Liu et al. 2012, peel, J Agric Food Chem	A (0.99 mg/g)	Huang et al. 2000, leaves essential oil, C. aurantium, Perfum Flavor	B							Yang et al. 2010, lemon, the oil type is not specified (peel, leaves or flower), Nat Prod Res	A, but the oil type is not indicated
				Sultana et al. 2012, peel oil, C. reticulata, Asian Pac J Trop Biomed	B					Bourgou et al. 2012, orange, maltaise, Sci World J	B++	Kirbaslar & Kirbaslar, 2004, leaves oil, J Essent Oil Res	E							Espina et al. 2011, C. limon, peel essential oil, Food Control	B
				Bourgou et al. 2012, mandarine, C. reticulata, Sci World J	B++					Chen et al. 2014, peel oil, orange, C. sinensis, J Agric Food Chem	A (10.28% of oil from improved Clevenger; 9.87% of oil from traditional Clevenger)	Guerrini et al. 2014, C. aurantium, petitgrain, J Appl Bot Food Qual	B (1.6%)							Liu et al. 2012, peel, C. limon, J Agric Food Chem	A (946.60 mg/g)
				Liu et al. 2012, peel, J Agric Food Chem	A (289.47mg/g)					Xiao et al. 2016, sweet orange essential oil, Flavour Fragr J	A+++ (0.11-0.96 mg/ml oil)	Druẑić et al. 2016, C. aurantium, flowers and leaves oils, J Essent Oil Res	B							Pashazanousi et al. 2012, lemon leaves and peel oils, Asian J Chem	B
				Elmaci & Onogur, 2012, peel, C. reticulata, clementine, Acta Aliment	B					Zhang et al. 2017, C. sinensis, peel, Food Chem	A++ (2.69-0.45 mg/g)									Bourgou et al. 2012, oil C. limon, Sci World J	B++
				Tao et al. 2014, C. reticulata, peel oil, Food Chem	A (10.04%)					Huang et al. 2000, leaves essential oil, C. sinensis, Perfum Flavor	B									Spadaro et al. 2012, flavedo oil, C. limon, J Essent Oil Res	B
				Petretto et al. 2016, C. reticulata, peel, J Food Process Pres	A (15.04%)					Alonzo et al. 2000, leaves oil, Valencia variety, Flavour Fragr J	B (2.9% in leaves oil)									Cannon et al. 2015, C. limon, peel, J Agric Food Chem, tentative identification, odour active component	B+++
				Luciardi et al. 2016, mandarin peel essential oil, Food Sci Technol	B					Gancel et al. 2003, sweet orange, leaves, also hybrid C. sinensis x C. deliciosa, J Agric Food Chem	B++									Blázquez & Carbó, 2015, peel essential oil, lemon, Ind Crops Prod, trace	B
				Zhang et al. 2017, C. reticulata, peel, Food Chem	A++ (3916.11-0.59 mg/g)					Gancel et al. 2005, sweet orange, leaves, also hybrid C. sinensis x C. aurantifolia, J Agric Food Chem	B++									Loizzo et al. 2016, C. limon, peel and leaves, Chem Biodiversity	A (19.03-9.26% in peel; 2.19-1.82% in leaves)
				Ndiaye et al. 2017, C. reticulata, trace, peel, JEOBP	B					Killiny & Jones, 2017, intact leaves, C. sinensis, J Plant Physiol	A (3.29% in young leaves and3.50% in mature leaves)									Zhang et al. 2017, C. limon, peel, Food Chem	A++ (2829.89-621.12 mg/g)
				Huang et al. 2000, leaves essential oil, C. reticulata, Perfum Flavor	B					Druẑić et al. 2016, C. sinensis, flowers and leaves oils, J Essent Oil Res	B									Sokovic & van Griensven, 2006, C. limon, leaves and flowers, Eur J Plant Pathol	A, but the oil is obtained from leaves and flowering
				Huang et al. 2000, clementine (leaves essential oil), Perfum Flavor	B															Jabalpurwala et al. 2009, blossom, Phytochemistry, variety Volkamer and Lisbon and Poderosa. The indicated percentage is for Volkamer, for the other two varieties is similar to C. aurantifolia	A (0.33%)
				Fanciullino et al. 2005, leaves solvent extraction, mandarin and also in its hybrid with lemon, J Agric Food Chem	B++															Huang et al. 2000, leaves essential oil, C. limon, Perfum Flavor	B
				Kirbaslar et al. 2006a, Turkish mandarin leaves oil, J Essent Oil Res	E															Alonzo et al. 2000, leaves oil, lemon, Flavour Fragr J	B (0.4% in leaves oil)
				Tomi et al. 2008, leaves oil, C. clementina, Flavour Fragr J	B++															Ahmed et al. 2001, leaves oil C. limon, J Essent Oil Res	B
				Lin et al. 2010, fresh leaves, Biosci Biotechnol Biochem	E															Gancel et al. 2003, lemon, leaves, J Agric Food Chem (Also in hybrid C. limon x mandarin)	B++
																				Kirbaslar & Kirbaslar, 2004, Turkish leaves oil lemon, J Essent Oil Res	E
																				Smadja et al. 2005, C. limon, leaves oil, Flavour Fragr J	B++
																				Fanciullino et al. 2005, leaves solvent extraction, C. limon, J Agric Food Chem	B++
																				Gancel et al. 2005, lemon, leaves, J Agric Food Chem (Also in hybrid C. limon x C. paradisi and C. limon x C. sinensis)	B++
																				Guerrini et al. 2014, lemon petitgrain, J Appl Bot Food Qual	B and 13C-NMR (3.9-0.3%)
19	d-terpinene or p-mentha-2,4-diene	Tsai et al. 2017, leaves oil, C. grandis, Molecules	B													Poiana et al. 2003, bergamot essential oil, Flavour Fragr J	A (8.5-8.7% in cold-pressed, distilled and alkali-treated oils; 8.6-11.3% in SC-CO2 extracts)
20	limonene or dipentene	Sawamura & Kurijama, 1988, C. grandis, oil, J Agric Food Chem	A (86.19-85.30% weight oil)	Blanco Tirado et al. 1995, peel and leaves oils, J Chromatogr A	B++	Caccioni et al. 1998, C. paradisi, rind oil, Int J Food Microbiol	A (93.70-93.59%)	Lota et al. 2002, lime peel and leaves essential oils, J Agric Food Chem	B++ and 13C-NMR (39.9-66.8% in peel; 34.1-22.9% in leaves)	Blanco Tirado et al. 1995, peel and leaves oils, J Chromatogr A	B++	Caccioni et al. 1998, C.aurantium rind oil, Int J Food Microbiol	A (94.27%)	Lota et al. 1999, peel and leaves essential oils, C. medica, Flavour Fragr J	B++ and 13C-NMR (93.6-51.9% in peel; 43.2-33.1% in leaves)	Russo et al. 2001, essential oil bergamot, J Essent Oil Res	it is not indicated in the article	Song et al. 2000a, peel oil, C. junos, Flavour Fragr J	A+++ (77.44% w/w)	Blanco Tirado et al. 1995, peel and leaves oil, J Chromatogr A	B++
	(4R)-1-methyl-4-prop-1-en-2-ylcyclohexene or p-mentha-1,8-diene	Minh Tu et al. 2002, C. grandis, Flavour Fragr J	B (93.9%)	Ruberto et al. 1997, C. sinensis, flavedo oil, J Agric Food Chem	A (95.46%)	Pino & Sanchez, 2000, grapefruit peel oil, J Essent Oil Res	B	Minh Tu et al. 2002, lime, Flavour Fragr J	B (71.0%)	Ruberto et al. 1997, C. sinensis, flavedo oil, J Agric Food Chem	A (95-65%)	Song et al. 2000b, Citrus aurantium peel oil, variety Cyathifera (daidai), Flavour Fragr J	A+++ (92.5% w/w)	Vekiari et al. 2004, leaves and peel, C. medica, J Essent Oil Res	B	Kirbaslar et al. 2001, Turkish, bergamot peel oil, J Essent Oil Res	E	Choi et al. 2006, peel oi, C. junos, J Agric Food Chem	B	Caccioni et al. 1998, C. limon, rind oil, Int J Food Microbiol	A (60.20-71.06%)
		Njoroge et al. 2005, pummelo, J Agric Food Chem	A (94.8%)	Lota et al. 2001, clementin, peel and leaves essential oil, Biochem Syst Ecol	B++ and 13C-NMR (89.1-95.5% in peel and 6.9-2.5% in leaves)	Lin & Rouseff, 2001, grapefruit, peel oil, Flavour Fragr J	A+++	Gancel et al. 2002, C. aurantifolia, lime, peel and leaves, Flavour Fragr J	B++	Caccioni et al. 1998, C. sinensis, rind oil, Int J Food Microbiol	A (91.14-95.29%)	Pino & Rosado, 2000, bitter orange oil, J Essent Oil Res	B	Verzera et al. 2005, C. medica peel, variety Diamante, J Agric Food Chem	A++ (51.95%)	Mondello et al. 2003, bergamot oil, J Agric Food Chem	A (42.66-42.37%)	Oh et al. 2007, C. junos peel, J. Appl Biol Chem	B	Baratta et al. 1998, C. limon, essential oil, Flavour Fragr J	B
		Oh et al. 2007, C. grandis, J Appl Biol Chem	B	Naef & Velluz, 2001, peel tangerin C. reticulata, J Essent Oil Res	A++ (95.2%)	Feger et al. 2001b, peel oil, J Essent Oil Res	B	Selvaraj et al. 2002, C. aurantifolia (variety kagzi), peel and leaves, J Essent Oil Res	F	Mitiku et al. 2000, cold-pressed oil, C. sinensis, Flavour Fragr J	B++ (96.19-96.57%)	Lota et al. 2001, leaves and peel essential oils, C. aurantium, Flavour Fragr J	B++ and 13C-NMR (72.9%-95.1% in peel; 0.6-4% in peel)	Wu et al. 2013, peel, finger citron, Ind Crops Prod.	B	Verzera et al. 2003, peel oil, bergamot, J Agric Food Chem	A++ (41.4-34.2%), together beta-phellandrene	Lan-Phi et al. 2009, essential peel oil, Food Chem	B+++ (63.1-68.1%)	Verzera et al. 2001, lemon oil, J Essent Oil Res	B++
		Baik et al. 2008, J Microbiol Biotechnol	B++	Minh Tu et al. 2002, tangerine, Flavour Fragr J	B (95.1%)	Gancel et al. 2002, C. paradisi, leaves and peel, Flavour Fragr J	B++	Chisholm et al. 2003a, extracted and distilled lime, Flavour Fragr J	A+++	Shen et al. 2002, peel orange, J Agric Food Chem	B	Mondello et al. 2003, bitter orange, peel oil, J Agric Food Chem	A (93.33-93.94%)	Venturini et al. 2014, essential oil peel, C. medica, Food Technol Biotechnol	B++	Poiana et al. 2003, bergamot essential oil, Flavour Fragr J	A (33.1-33.2% in cold-pressed, distilled and alkali-treated oils; 41.8-31.4% in SC-CO2 extracts)	Tomiyama et al. 2012, yuzu peel, Flavour Fragr J	A (75.36%)	Lota et al. 2002, lemon, peel and leaves essential oils J Agric Food Chem	B++ (48.6%-70.5% in peel oil; 17.8-28.9% in leaves; 3,2% in Barum C. limon leaves)
		Yu et al. 2009, peel, J Sep Sci	B	Ruberto & Rapisarda, 2002, essential oil, J Food Sci	A (94.0%)	Njoroge et al. 2005, red grapefruit, J Agric Food Chem	A (91.1%)	Craske et al. 2005, Mexican lime and also in Microcitrus australe (Australian lime), peel oil, J Sci Food Agric	B	Ruberto & Rapisarda, 2002, essential oil, J Food Sci	A (91.3%)	Boussaada & Chemli, 2006, flowers, leaves and peel oils, C. aurantium, JEOBP	B++	Petretto et al. 2016, C. medica, J Food Process Preserv, peel	A (70.98%)	Sawamura et al. 2006, C. bergamia, Flavour Fragr J	B+++ (37.2% in 100 g of oil)	Miyazato et al .2012, yuzu volatile oil, Eur Food Res Technol, (R)-limonene	A+	Vekiari et al. 2002, lemon, peel and leaves oils, J Agric Food Chem	A (315.5-220.3 mg/kg peel oil; 153.9-197.4 mg/kg leaves oil)
		Hosni et al. 2010, Food Chem	B	Buettner et al. 2003, C. clementina, Eur Food Res Tech	A+++	Kirbaslar et al. 2006b, Turkish C. paradisi peel oil, J Essent Oil Res	E	Costa et al. 2014, lime, J Essent Oil Res	A (53.76%)	Minh Tu et al. 2002, orange, Flavour Fragr J	B (97.45%)	Boussaada et al. 2007, flowers, leaves and peel oils, C. aurantium, JEOBP	B++	Aliberti et al. 2016, peel oil, C. medica, varieties liscia and rugosa, Molecules	B++ (67.2-62.8%)	Belsito et al. 2007, bergamot peel, J Agric Food Chem, it was identified together p-cymene	A (46.29-32.52% in 100g of oil, together p-cymene)	Huang et al. 2000, leaves essential oil, C. junos, Perf Flav	B	Mondello et al. 2003, lemon, oil, J Agric Food Chem	A (66.05-66.57%)
		Cheong et al. 2011a, peel and blossom (volatile blossom isolated by HS-SPME), pink and white Malaysian pomelo, J Essent Oil Res	A (96.07% in pink and 96.90% in white pomelo peel by HS-SPME and 93.11% in pink and 95.40% in white pomelo peel by solvent extraction; 15.46% in pink and 48.16% in white pomelo blossom)	Chisholm et al. 2003b, C. reticulata, clementina, Flavour Fragr J	B+++	Karioti et al. 2007, grapefruit peel oil, J Essent Oil Res	B++	Hai Dang et al. 2016, C. aurantifolia, peel, J Chemistry	B	Högnadóttir & Rouseff, 2003, orange peel oil, J Chromatogr A	A+++ (94.5%)	Baik et al. 2008, C. aurantium peel oil, J. Microbiolog Biotec	B++	Hai Dang et al. 2016, peel, C. medica, J Chemistry	B	Cosimi et al. 2009, peel, J Stored Prod Res	B			Verzera et al. 2004, peel oil, C. limon, Flavour Fragr J	B++
		Cheong et al. 2011b, pink and white Malaysian pomelo, peel solvent extract, J Essent Oil Res	A+ (299823.1 ppm in pink pomelo and 167070.6 ppm in white pomelo)	Mondello et al. 2003, mandarin oil, J Agric Food Chem	A (73.84-75.25%)	Viuda-Martos et al. 2009, JEOBP	B	Zhang et al. 2017, lime, peel, Food Chem	A++ (13151.01 mg/g)	Lopes et al. 2003, peel oil, C. sinensis, J Essent Oil Res	B	Hosni et al. 2010, Food Chem	B	Mitropoulou et al. 2017, C. medica, essential oil and in HS-SPME peel, LWT-Food Sci Technol	B	Costa et al. 2010, bergamot peel oil, Flavour Fragr J	A (42.80% cold-pressed oil)			Verzera et al. 2005, peel oil, C. limon, variety cavone, J Agric Food Chem	A++ (62.8%)
		Liu et al. 2012, peel, J Agric Food Chem	A (4582.76 mg/g)	Dugo et al. 2005, peel oil, C. tangerina, Flavour Fragr J	A (90.53%)	Yang et al. 2010, grapefruit, the oil type is not specified (peel, leaves or flower), Nat Prod Res	A, but the oil type is not indicated	Ndiaye et al. 2017, C. aurantifolia, peel oil, JEOBP	A (34.8%); (R)-(+)-limonene 97. 8%	Mondello et al. 2003, sweet orange, peel oil, J Agric Food Chem	A (93.94-93.26%)	Dugo et al. 2011, peel, neroli (flowers), petitgrain (leaves and twigs), bitter orange oil, J Essent Oil Res	B	Deng et al. 2017, essential oil, peel, C. medica, Medicines	B	Furneri et al. 2012, C. bergamia, oil, Eur J Med Chem, in this article the oil source is not specified (peel, flower or leaves)	E			Kirbaslar et al. 2006b, Turkish lemon peel oil, J Essent Oil Res	E
		Chung et al. 2012, Dangyooja, peel, J. Korean Soc Appl Biol Chem	B+	Fanciullino et al. 2006, mandarin, peel and leaves oils, Flavour Fragr J	A++ and 13C-NMR (95.7-62.5% in peel; 33.7-1.7% in leaves)	Flamini & Cioni, 2010, unopened and opened flower, nectar, leaves buds, leaves, branches, essential oil, and ovary and pericarp, Food Chem	B++	Fouad & da Camara, 2017, C. aurantifolia, peel oil, J Stored Prod Res	B	Verzera et al. 2004, peel oil, C. sinensis, Flavour Fragr J	B++	Deterre et al. 2012, C. aurantium, oil, cold pressed and distillate heat cut, Flavour Fragr J	A+++ (578789.48 mg/L in peel oil; 8060.12 mg/L in distillate heat cut)	Huang et al. 2000, leaves essential oil, C. medica, Perfum Flavor	B	Huang et al. 2000, leaves essential oil, C. bergamia, Perf Flav	B			Ferhat et al. 2007, peel essential oil, C. limon, Flavour Fragr J	B
		Tao & Liu, 2012, peel oil, Int J Food Prop	B	Pino & Quijano, 2007, cold pressed oil mandarin, C. reticulata, JEOBP	B	Uysal et al. 2011, Int J Food Sci Tech	B	Jabalpurwala et al. 2009, blossom, Phytochemistry	A (56.57%)	Sawamura et al. 2005, C. sinensis, J Essent Oil Res	A++ (93.6-94.4%)	Bourgou et al. 2012, bitter orange, Sci World J	B++	Gancel et al. 2005, citron, C. medica, leaves, also hybrid C. medica x C. paradisi, J Agric Food Chem	B++	Kirbaslar et al. 2006a, bergamot leaves oil, Turkish, J Essent Oil Res	E			Flamini et al. 2007, mature flowers and flower buds, petals, staments, gynaecium, pericarp and leaves, Anal Chim Acta, C. limon	B++
		Sun et al. 2014, Flavour Fragr J	A+ (497028-301476 mg/mL)	Karioti et al. 2007 mandarin peel and leaves oils, J Essent Oil Res	B++	Khan et al. 2012, C. paradisi peel, JEOBP	B	Huang et al. 2000, leaves oil, C. aurantifolia Mexican variety, Perfum Flavor	B	Njoroge et al. 2005, peel oil, C. sinensis, Flavour Fragr J	A (90.5-94.6%)	Sarrou et al. 2013, flowers, leaves and peel oils, Molecules.	A (94.67% in peel; 12.04% in flowers; 0.53% in young leaves; 0.77% in old leaves)	Luro et al. 2012, citron, leaves, C. medica, Phytochemistry	B++					Viuda-Martos et al. 2009, lemon, JEOBP	B
		Sun et al. 2014, peel oil, J Agric Food Chem	A+++ (505803 mg/mL, fresh oil)	Baik et al. 2008, C. tangerina peel oil, J Microbiol Biotechnol	B++	Petretto et al. 2016, C. paradisi, J Food Process Preserv, peel	A (96.71%)	Gancel et al. 2003, leaves C. aurantifolia (also hybrid C. aurantifolia x C. deliciosa), J Agric Food Chem	B++	Choi, 2006, peel oil, J Agric Food Chem	B	Jabri-Karoui & Marzouk, 2013, peel, BioMed Res Int.	A++, 90.25%							Nguyen et al. 2009, lemon oil, Food Chem	B
		Liu et al. 2015, C. maxima, red and pale green pummelo peel, J Sci Food Agric	A (21742.33 mg/g in red pummelo; 15906.77 mg/g in pale green pummelo)	Njoroge et al. 2008, peel oil, C. reticulata, JEOBP	A (86.9-85.3% w/w)	Zhang et al. 2017, C. paradisi, peel, Food Chem	A++ (16372.07- 4240.70 mg/g)	Gancel et al. 2005, leaves C. aurantifolia (also hybrid C. aurantifolia x C. paradisi), J Agric Food Chem	B++	Baik et al. 2008, C. sinensis peel oil, J Microbiol Biotechnol	B++	Rowshan & Najafian, 2015, C. aurantium, peel, JEOBP	B							Yang et al. 2010, lemon, the oil type is not specified (peel, leaves or flower), Nat Prod Res	A, but the oil type is not indicated
		Hai Dang et al. 2016, C. grandis, peel, J Chemistry	B	Yu et al. 2009, peel, J Sep Sci	B	Jabalpurwala et al. 2009, blossom, Phytochemistry	A (2.09%)	Jazet Dongmo et al. 2009, leaves oil C. aurantifolia, Afr J Agric Res	B	Qiao et al. 2008, peel, C. sinensis, Molecules	A+ (90.85%)	Petretto et al. 2016, C. aurantium, J Food Process Preserv, peel	A (91.54%)							Espina et al. 2011, C. limon, peel essential oil, Food Control	A (59.10%)
		Li et al. 2016, C. grandis, peel essential oil, J Agric Food Chem	A+++ (517920 mg/mL fresh oil; 482896 mg/mL in uv-air treated oil)	Viuda-Martos et al. 2009, JEOBP	B	Huang et al. 2000, leaves oil, Perfum Flavor	B	Kerdchoechuen et al. 2010, lime, leaves oil, HortScience	B	Tao et al. 2009, C. sinensis, peel oil, Int J Food Sci Tech	B	Zhang et al. 2017, C. aurantium, peel, Food Chem	A++ (8564.01 mg/g)							Liu et al. 2012, peel, C. limon, J Agric Food Chem	A (12606.21 mg/g)
		Zhang et al. 2017, C. grandis, peel, Food Chem	A++ (29664.76-1671.76 mg/g)	Hosni et al. 2010, C. reticulata, Food Chem	B	Gancel et al. 2003, grapefruit, leaves, also hybrid C. deliciosa x C. paradisi, J Agric Food Chem	B++			Viuda-Martos et al. 2009, JEOBP	B	Jiang et al. 2011, buds, J Food Sci	B							Spadaro et al. 2012, flavedo oil, C. limon, J Essent Oil Res	B
		Ndiaye et al. 2017, C. maxima, peel oil, JEOBP	A (77.45%), (R)-(+)-limonene 100%	Espina et al. 2011, C. reticulata, peel essential oil, Food Control	A (74.38%)	Gancel et al. 2005, grapefruit, leaves, also hybrid of C. paradisi x sweet orange, J Agric Food Chem	B++			Benelli et al. 2010, C. sinensis, J. Supercrit Fluids, extraction SF and low press or cold pressed	E	Alissandrakis et al. 2003, flower, sour orange, Food Chem	E							Pashazanousi et al. 2012, lemon, leaves and peel oils, Asian J Chem	B
		Jabalpurwala et al. 2009, blossom, Phytochemistry	A (2.09%)	Bourgou et al. 2012, mandarin, C. reticulata, Sci World J.	B++	Paoli et al. 2016, C. paradisi, leaves oil, J Essent Oil Res	B++ and 13C-NMR			Singh et al. 2010, peel oil C. sinensis, Food Chem Toxicol	B	Jabalpurwala et al. 2009, blossom, Phytochemistry	A (2.11%)							Bourgou et al. 2012, oil C. limon, Sci World J	B++
		Zakaria et al. 2010, flower C. grandis, Soxhlet, hydrodisllation and SPME, Sains Malaysiana	E	Liu et al. 2012, peel, J Agric Food Chem	A (11206.15 mg/g)					Hosni et al. 2010, Food Chem	B	Huang et al. 2000, leaves essential oil, C. aurantium, Perfum Flavor	B							Cannon et al. 2015, C. limon, peel, J Agric Food Chem, 64%, odour active component	B+++
		Huang et al. 2017, J Essent Oil Res, flowers	B (whole flowers, flowerbuds, petals, filaments, anthers and pollen, ovaries, columns, receptacles, flower oils)	Khan et al. 2012, C. reticulata, peel, JEOBP	B					Espina et al. 2011, C. sinensis, peel essential oil, Food Control	A (85.50%)	Sokovic & van Griensven, 2006, C. aurantium, leaves and flowers oils, Eur J Plant Pathol	A, but the oil is obtained from leaves and flowering							Blázquez & Carbó, 2015, peel oil, C. limon, Ind Crop Prod	B
		Huang et al. 2000, leaves essential oil, C. grandis, Perfum Flavor	B	Sultana et al. 2012, peel oil, C. reticulata, Asian Pac J Trop Biomed	B					Khan et al. 2012, C. sinensis, peel, JEOBP	B	Ellouze et al. 2012, leaves oil, C. aurantium, J Food Sci	A (1.45%)							Petretto et al. 2016, C. limon, peel, J Food Process Preserv	A (66.78%)
		Singh et al. 2010, leaves oil C. maxima, Food Chem Toxicol	B	Wang et al. 2012, peel oil C. reticulata, JEOBP	B					Liu et al. 2012, peel, J Agric Food Chem	A (12613.02 mg/g)	Guerrini et al. 2014, C. aurantium petitgrain, J Appl Bot Food Qual	B and 13C-NMR (7.9%)							Loizzo et al. 2016, C. limon, peel and leaves, Chem Biodiversity	A (59.64-48.71% in peel; 27.58-14.08% in leaves)
		Tsai et al. 2017, leaves oil, C. grandis, Molecules	B	Elmaci & Onogur, 2012, peel, C. reticulata, clementine, Acta Aliment	B					Bourgou et al. 2012, orange, Sci World J	B++	Druẑić et al. 2016, C. aurantium, flowers and leaves oils, J Essent Oil Res	B							Zhang et al. 2017, C. limon, peel, Food Chem	A++ (20478.52-5439.29 mg/g)
				Tao et al. 2014, C. reticulata peel oil, Food Chem	A (60.74%)					Chen et al. 2014, peel oil, orange, C. sinensis, J Agric Food Chem	A (64.15% of oil from improved Clevenger; 65.62% of oil from traditional Clevenger)									Sokovic & van Griensven, 2006, C. limon, leaves and flowers, Eur J Plant Pathol	A, but the oil is obtained from leaves and flowering
				Petretto et al. 2016, C. reticulata, peel, J Food Process Preserv	A (78.02%)					Esquivel-Ferriño et al. 2014, peel hexanic extract, J Mex Chem Soc	A (24.39%), but hexanic extract									Alissandrakis et al. 2003, flower, lemon, Food Chem	E
				Hai Dang et al. 2016, C. reticulata, peel, J Chemistry	B					Petretto et al. 2016, C. sinensis, peel, J Food Process Preserv	A (95.78%)									Jabalpurwala et al. 2009, blossom, Phytochemistry, variety Volkamer and Lisbon and Poderosa. The indicated percentage is for Volkamer, for the other two varieties is similar to C. aurantifolia	A (11.41%)
				Luciardi et al. 2016, mandarin peel essential oil, Food Sci Technol	B					Hai Dang et al. 2016, C. sinensis, peel, J Chemistry	B									Ben Hsouna et al. 2017, blossom oil, C. limon, Lipids Health Dis	B
				Zhang et al. 2017, C. reticulata, peel, Food Chem	A++ (60605.85-3363.96 mg/g)					Xiao et al. 2016, sweet orange essential oil, Flavour Fragr J	A+++ (642.52-723.26 mg/ml oil)									Huang et al. 2000, leaves essential oil, C. limon, Perfum Flavor	B
				Ndiaye et al. 2017, C. reticulata, peel oil, JEOBP	A (93.4%); (R)-(+)-limonene 99.7%					Torres-Alvarez et al. 2017, peel essential oil, C. sinensis, J Food	A (91.12%)									Alonzo et al. 2000, leaves oil, lemon, Flavour Fragr J	B (28.2%)
				Fouad & da Camara, 2017, C. reticulata, peel oil, J Stored Prod Res	B					Zhang et al. 2017, C. sinensis, peel, Food Chem	A++ (23871.96-4376.40 mg/g)									Ahmed et al. 2001, leaves oil C. limon, J Essent Oil Res	B
				Alissandrakis et al. 2003, flower, tangerine, Food Chem	E					Ndiaye et al. 2017, C. sinensis, peel oil, JEOBP	A (91.5%); (R)-(+)-limonene 99.5%									Gancel et al. 2003, lemon, leaves, J Agric Food Chem (Also in hybrid C. limon x mandarin)	B++
				Jabalpurwala et al. 2009, blossom, Phytochemistry	A (0.87%)					Alissandrakis et al. 2003, flower, orange Food Chem	E									Kirbaslar & Kirbaslar, 2004, Turkish leaves oil lemon, J Essent Oil Res	E
				Huang et al. 2000, leaves essential oil, C. reticulata, Perfum Flavor	B					Jabalpurwala et al. 2009, blossom, Phytochemistry	A (4.47%)									Gancel et al. 2005, lemon, leaves, J Agric Food Chem (Also in hybrid C. limon x C. paradisi and C. limon x C. sinensis)	B++
				Huang et al. 2000, clementine (leaves essential oil), Perfum Flavor	B					Druẑić et al. 2016, C. sinensis, flowers and leaves oils, J Essent Oil Res	B									Smadja et al. 2005, C. limon, leaves oil, Flavour Fragr J	B++
				Fanciullino et al. 2005, leaves solvent extraction, also in its hybrid with lemon, J Agric Food Chem	B++					Alonzo et al. 2000, leaves oil, Valencia variety, Flavour Fragr J	B (4.6% in leaves oil)									Fanciullino et al. 2005, leaves solvent extraction, C. limon, J Agric Food Chem	B++
				Kirbaslar et al. 2006a, Turkish mandarin leaves oil, J Essent Oil Res	E					Huang et al. 2000, leaves essential oil, C. sinensis, Perfum Flavor	B									Karabörklü et al. 2011, lemon, leaves oil, J Econ Entomol	B
				Tomi et al. 2008, leaves oil, C. clementina, Flavour Fragr J	B++					Gancel et al. 2003, sweet orange, leaves, also hybrid C. sinensis x C. deliciosa, J Agric Food Chem	B++									Guerrini et al. 2014, lemon petitgrain, J Appl Bot Food Qual	B and 13C-NMR (52.7-24.1%)
				Lin et al. 2010, fresh leaves, Biosci Biotechnol Biochem	E					Gancel et al. 2005, sweet orange, leaves, also hybrid C. sinensis x C. aurantifolia, J Agric Food Chem	B++									Fancello et al. 2016, leaves essential oil, C. limon, Food Sci Technol	A++ (256.3 mg/mL)
										Killiny & Jones, 2017, intact leaves, C. sinensis, J Plant Physiol	A (11.39% in young leaves and 19.87% in mature leaves)
21	pseudolimonene or 1-methylidene-4-prop-1-en-2-ylcyclohexane or p-mentha-1(7),8-diene or 4-mentha-1(7),8-diene	Sun et al. 2014, peel oil, J Agric Food Chem	B++ (4340-5904 mg/mL, only in sunlight oil)	Zhang et al. 2017, C. reticulata, peel, Food Chem	B++	Zhang et al. 2017, C. paradisi, peel, Food Chem	B++			Zhang et al. 2017, C. sinensis, peel, Food Chem	B++	Ellouze et al. 2012, leaves oil, C. aurantium, J Food Sci	A (0.013%)					Lan-Phi et al. 2009, peel essential oil, Food Chem, essential oil, tentative identification	E (traces <0.05) (it is included GC-O)	Zhang et al. 2017, C. limon, peel, Food Chem	B++
		Li et al. 2016, C. grandis, peel essential oil, J Agric Food Chem	B++ (0 mg/mL fresh oil; 646 mg/mL in uv-air treated oil)	Fouad & da Camara, 2017, C. reticulata, peel oil, J Stored Prod Res	B++													Tomiyama et al. 2012, yuzu peel, Flavour Fragr J	A (0.02%), author wrote the standard was injected
		Zhang et al. 2017, C. grandis, peel, Food Chem	B++
22	terpinolene	Sawamura & Kurijama, 1988, C. grandis, oil, J Agric Food Chem	A (0.10-0.13% weight oil)	Blanco Tirado et al. 1995, peel and leaves oils, C. reticulata, J Chromatogr A	B++	Caccioni et al. 1998, C. paradisi, rind oil, Int J Food Microbiol	A (0.02%)	Lota et al. 2002, lime peel, and leaves essential oils, J Agric Food Chem	B++ and 13C-NMR (1.1-0.4% in peel; traces in leaves)	Blanco Tirado et al. 1995, peel and leaves oils, C. sinensis, J Chromatogr A	B++	Caccioni et al. 1998, C.aurantium rind oil, Int J Food Microbiol	A (0.02%)	Lota et al. 1999, leaves and peel essential oil, Flavour Fragr J	B++ (1.3%-traces in peel; 0.1%-traces in leaves)	Russo et al. 2001, essential oil bergamot, J Essent Oil Res	it is not indicated in the article	Song et al. 2000a, peel oil, C. junos, Flavour Fragr J	A+++ (0.01% w/w)	Blanco Tirado et al. 1995, peel and leaves oil, J Chromatogr A,	B++
	1-methyl-4-propan-2-ylidenecyclohexene	Minh Tu et al. 2002, pummelo, Flavour Fragr J	B (traces)	Ruberto et al. 1997, C. clementina, flavedo oil, J Agric Food Chem	A (0.02%)	Gancel et al. 2002, C. paradisi, leaves and peel, Flavour Fragr J	B++	Minh Tu et al. 2002, lime, Flavour Fragr J	B (0.6%)	Ruberto et al. 1997, C. sinensis, flavedo oil, J Agric Food Chem	A (0.1%)	Song et al. 2000b, Citrus aurantium peel oil, variety Cyathifera (daidai), Flavour Fragr J, trace	A++ (traces <0.05% w/w)	Vekiari et al. 2004, leaves and peel, C. medica, J Essent Oil Res	B	Kirbaslar et al. 2001, Turkish, bergamot peel oil, J Essent Oil Res	E	Choi, 2006, peel oil, yuzu, J Agric Food Chem	B	Caccioni et al. 1998, C. limon, rind oil, Int J Food Microbiol	A (0.52-0.39%)
		Oh et al. 2007, C. grandis, J Appl Biol Chem	B	Ruberto & Rapisarda, 2002, essential oil, J Food Sci	A (traces<0.05%)	Njoroge et al. 2005, red grapefruit, J Agric Food Chem	A (0.05-0.005%)	Gancel et al. 2002, Flavour Fragr J, C. aurantifolia, lime, peel and leaves, Flavour Fragr J	B++	Caccioni et al. 1998, C. sinensis, rind oil, Int J Food Microbiol	A (0.07-0.01%)	Pino & Rosado, 2000, bitter orange oil, J Essent Oil Res	B	Verzera et al. 2005, C. medica peel, variety Diamante, J Agric Food Chem	A++ (1.07%), authors wrote standard was injected	Verzera et al. 2003, peel oil, bergamot, J Agric Food Chem	A++ (0.3-0.2%)	Oh et al. 2007, peel, J Appl Biol Chem, C. junos	B	Baratta et al. 1998, C. limon, essential oil, Flavour Fragr J	B
		Baik et al. 2008, J Microbiol Biotechnol, alpha	B++	Minh Tu et al. 2002, tangerina, Flavour Fragr J	B (traces)	Viuda-Martos et al. 2009, JEOBP	B	Selvaraj et al. 2002, C. aurantifolia (variety kagzi), peel and leaves, J Essent Oil Res	G	Mitiku et al. 2000, cold-pressed oil, C. sinensis, Flavour Fragr J	A++ (0.01%)	Lota et al. 2001, leaves and peel essential oils, Flavour Fragr J	B++ and 13C-NMR (0.2%-traces in peel; 0.5-0.8% in leaves)	Wu et al. 2013, peel, finger citron, Ind Crops Prod.	B	Poiana et al. 2003, bergamot essential oil, Flavour Fragr J	A (0.4-0.5% in cold-pressed, distilled and alkali-treated oils; 0.5-0.7% in SC-CO2 extracts)	Lan-Phi et al. 2009, peel essential oil, Food Chem	B+++ (0.7-0.6%)	Verzera et al. 2001, lemon oil, J Essent Oil Res	B++
		Cheong et al. 2011b, pink and white Malaysian pomelo, peel solvent extract, J Essent Oil Res	A+ (11.4 ppm in pink pomelo and 4.8 ppm in white pomelo)	Mondello et al. 2003, mandarin oil, J Agric Food Chem	A (0.73-0.70%)	Flamini & Cioni, 2010, grapefruit, opened flowers, leaves buds (trace), leaves, branches, ovary and pericarp (trace), Food Chem	B++	Craske et al. 2005, Mexican lime and also in Microcitrus australe (Australian lime), peel oil, J Sci Food Agric	B	Minh Tu et al. 2002, orange, Flavour Fragr J	B (traces)	Mondello et al. 2003, bitter orange oil, J Agric Food Chem	A (0.01%)	Venturini et al. 2014, essential oil peel, C. medica, Food Technol Biotechnol	B++	Mondello et al. 2003, bergamot oil, J Agric Food Chem	A (0.32-0.33%)	Tomiyama et al. 2012, yuzu peel, Flavour Fragr J	A (0.45%)	Lota et al. 2002, lemon, peel and leaves essential oils, J Agric Food Chem	B++ and 13C-NMR (0.5%-traces in peel; 0.5-0.1% in leaves)
		Cheong et al. 2011a, peel and blossom (volatile blossom isolated by HS-SPME), pink and white Malaysian pomelo, J Essent Oil Res	A (0.03% in pink and white pomelo peel by HS-SPME and by solvent extraction; 0.13% in pink and 0.22% in white pomelo blossom)	Dugo et al. 2005, peel oil, C. tangerina, Flavour Fragr J	A (0.15%)	Uysal et al. 2011, Int J Food Sci Tech	B	Costa et al. 2014, lime, J Essent Oil Res	B	Shen et al. 2002, peel orange, J Agric Food Chem	B	Boussaada & Chemli, 2006, flowers, leaves and peel oils, C. aurantium, JEOBP, alpha	B++	Aliberti et al. 2016, peel oil, C. medica, varieties liscia and rugosa, Molecules	B++ (0.1-0.3%)	Sawamura et al. 2006, C. bergamia, Flavour Fragr J	B+++ (0.3% in 100 g of oil)	Huang et al. 2000, the isomer is not specified, leaves essential oil, C. junos, Perfum Flavor	B	Vekiari et al. 2002, lemon, peel and leaves oils, J Agric Food Chem	A (5.2-3.3 mg/kg peel oil; 2.6-1.4 mg/kg leaves oil)
		Chung et al. 2012, Dangyooja, peel, alpha, J Korean Soc Appl Biol Chem	B	Fanciullino et al. 2006, mandarin, peel and leaves oil, Flavour Fragr J	A++ (1.0%-traces in peel; 1.4%-traces in leaves)	Khan et al. 2012, C. paradisi peel, JEOBP	B	Hai Dang et al. 2016, peel, C. aurantifolia, J Chemistry	B	Ruberto & Rapisarda, 2002, essential oil, J Food Sci	A (traces<0.05%)	Boussaada et al. 2007, flowers, leaves and peel oils, C. aurantium, JEOBP, alpha	B++	Hai Dang et al. 2016, peel, C. medica, J Chemistry	B	Belsito et al. 2007, bergamot peel, J Agric Food Chem	A (0.27-0.18% in 100 g of oil)			Mondello et al. 2003, lemon, oil, J Agric Food Chem	A (0.35-0.36%)
		Liu et al. 2012, peel, J Agric Food Chem	A (13.94 mg/g)	Pino et al. 2006, mandarin, C. reticulata, cold pressed oil, JEOBP	B	Zhang et al. 2017, C. paradisi, peel, Food Chem	A++ (1.84-0.72 mg/g)	Zhang et al. 2017, lime, peel, Food Chem	A++ (71.20 mg/g)	Lopes et al. 2003, peel oil, C. sinensis, J Essent Oil Res	B	Baik et al. 2008, C. aurantium peel oil, J. Microbiolog Biotec, alpha	B++	Mitropoulou et al. 2017, C. medica, essential oil and in HS-SPME peel, LWT-Food Sci Technol	B	Cosimi et al. 2009, peel, J Stored Prod Res	B			Verzera et al. 2004, peel oil, C. limon, Flavour Fragr J	B++
		Liu et al. 2015, C. maxima, red and pale green pummelo peel, J Sci Food Agric	A (0.71 mg/g in red pummelo; 0.93 mg/g in pale green pummelo)	Karioti et al. 2007, mandarin peel and leaves oils, J Essent Oil Res	B	Huang et al. 2000, leaves oil petitgrain, grapefruit, Perfum Flavor	B	Jabalpurwala et al. 2009, blossom, Phytochemistry, alpha	A (0.69%)	Mondello et al. 2003, sweet orange, peel oil, J Agric Food Chem	A (0.05%)	Dugo et al. 2011, peel (trace), neroli (flowers) and petitgrain (leaves and twigs), bitter orange oil, J Essent Oil Res	B	Deng et al. 2017, essential oil, peel, C. medica, Medicines	B	Costa et al. 2010, bergamot peel oil, Flavour Fragr J	B			Verzera et al. 2005, peel oil, C. limon, variety cavone, J Agric Food Chem	A++ (0.38%)
		Sun et al. 2014, Flavour Fragr J	A (1546-45 mg/mL)	Njoroge et al. 2008, peel oil, C. reticulata, JEOBP	A (0.3% w/w)	Gancel et al. 2003, grapefruit, leaves, only hybrid C. deliciosa x C. paradisi, alpha, J Agric Food Chem	B++	Huang et al. 2000, leaves oil, C. aurantifolia Mexican variety, trace, Perfum Flavor	B	Högnadóttir & Rouseff, 2003, orange peel oil, J Chromatogr A, alpha	B	Deterre et al. 2012, C. aurantium, distillate heat cut, Flavour Fragr J, alpha	C (peel oil); A+++ (6.18mg/L in distillate heat cut)	Huang et al. 2000, leaves essential oil, C. medica, Perfum Flavor	B	Furneri et al. 2012, C. bergamia, oil, Eur J Med Chem, in this article the oil source is not specified (peel, flower or leaves)	E			Kirbaslar et al. 2006b, Turkish lemon peel oil, J Essent Oil Res	E
		Sun et al. 2014, peel oil, C. grandis, J Agric Food Chem	A+++ (195 mg/mL, fresh oil)	Baik et al. 2008, C. tangerina peel oil, J Microbiol Biotechnol, alpha	B++	Gancel et al. 2005, grapefruit, leaves, only hybrid of C. paradisi x sweet orange, alpha, J Agric Food Chem	B++	Gancel et al. 2003, leaves C. aurantifolia (also hybrid C. aurantifolia x C. deliciosa), J Agric Food Chem, alpha	B++	Verzera et al. 2004, peel oil, C. sinensis, Flavour Fragr J	B++	Bourgou et al. 2012, bitter orange, Sci World J	B++	Gancel et al. 2005, citron, C. medica, leaves, also hybrid C. medica x C. paradisi, J Agric Food Chem	B++	Huang et al. 2000, the isomer is not specified, leaves essential oil, C. bergamia, Perfum Flavor	B			Ferhat et al. 2007, peel essential oil, C. limon, Flavour Fragr J	B
		Li et al. 2016, C. grandis, peel essential oil, J Agric Food Chem	A+++ (125 mg/mL fresh oil), A++ (64 mg/mL in uv-air treated oil)	Viuda-Martos et al. 2009, C. reticulata, JEOBP	B	Paoli et al. 2016, C. paradisi, leaves oil, J Essent Oil Res	B++ and 13C-NMR (2.1-0.6%)	Gancel et al. 2005, leaves C. aurantifolia (also hybrid C. aurantifolia x C. paradisi), J Agric Food Chem, alpha	B++	Njoroge et al. 2005, peel, Flavour Fragr J	A (0.05-0.005%)	Jabri-Karoui & Marzouk, 2013, peel, BioMed Res Int.	B (0.36%)	Luro et al. 2012, citron, leaves, C. medica, Phytochemistry	B++	Kirbaslar et al. 2006a, trace, leaves essential oil, C. bergamia, J Essent Oil Res	E			Flamini et al. 2007, flower buds, mature flowers, stamens, gynaecium, young leaves and in pericarp. C. limon, Anal Chim Acta	B++
		Zhang et al. 2017, C. grandis, peel, Food Chem	A++ (52.65-0.87 mg/g)	Hosni et al. 2010, Food Chem	B			Jazet Dongmo et al. 2009, leaves oil C. aurantifolia, Afr J Agric Res	B	Sawamura et al. 2005, C. sinensis, J Essent Oil Res	A++ (0.3-0.005%)	Rowshan & Najafian, 2015, C. aurantium, peel, JEOBP	B							Viuda-Martos et al. 2009, lemon, JEOBP	B
		Huang et al. 2000, leaves essential oil, C. grandis, Perfum Flavor	B	Liu et al. 2012, peel, J Agric Food Chem	A (7.55 mg/g)					Choi, 2006, peel oil, J Agric Food Chem, orange	B	Zhang et al. 2017, C. aurantium, peel, Food Chem	A++ (15.07 mg/g)							Nguyen et al. 2009, lemon oil, Food Chem, alpha	B
		Huang et al. 2017, J Essent Oil Res, flowers	B (filaments, flower oils), alpha-terpinolene	Bourgou et al. 2012, mandarin, C. reticulata, Sci World J.	B++					Baik et al. 2008, C. sinensis peel oil, J Microbiol Biotechnol, alpha	B++	Sarrou et al. 2013, flowers and leaves oils, Molecules, alpha	A (0.47% in flowers; 0.40% in young leaves; 0.70% in old leaves)							Yang et al. 2010, lemon, the oil type is not specified (peel, leaves or flower). Nat Prod Res, alpha	A, but the oil type is not indicated
				Sultana et al. 2012, peel oil, C. reticulata, Asian Pac J Trop Biomed, alpha	B					Qiao et al. 2008, C. sinensis peel oil, Molecules	B+ (0.08%)	Druẑić et al. 2016, C. aurantium, flowers and leaves oils, J Essent Oil Res, alpha	B							Espina et al. 2011, C. limon, peel essential oil, Food Control	B
				Elmaci & Onogur, 2012, peel, C. reticulata, clementine, Acta Aliment	B					Viuda-Martos et al. 2009, JEOBP	B	Huang et al. 2000, leaves essential oil, C. aurantium, Perfum Flavor	B							Liu et al. 2012, peel, C. limon, J Agric Food Chem	A (22.96 mg/g)
				Tao et al. 2014, C. reticulata, peel oil, Food Chem	B (1.30%)					Tao et al. 2009, C. sinensis, peel oil, Int J Food Sci Tech	B	Kirbaslar & Kirbaslar, 2004, leaves oil, J Essent Oil Res	E							Pashazanousi et al. 2012, lemon leaves and peel oil, Asian J Chem	B
				Luciardi et al. 2016, mandarin peel essential oil, Food Sci Technol	B					Singh et al. 2010, peel oil C. sinensis, Food Chem Toxicol	B	Guerrini et al. 2014, C. aurantium petitgrain, J Appl Bot Food Qual	B 1.7%)							Bourgou et al. 2012, oil C. limon, Sci World J	B++
				Zhang et al. 2017, C. reticulata, peel, Food Chem	A++ (201.37-1.69 mg/g)					Hosni et al. 2010, Food Chem	B	Jiang et al. 2011, buds, J.Food Sci, alpha	B							Cannon et al. 2015, C. limon, peel, J Agric Food Chem	B++
				Jabalpurwala et al. 2009, blossom, Phytochemistry, alpha	A (0.28%)					Liu et al. 2012, peel, J Agric Food Chem	A (1.62 mg/g)									Blázquez & Carbó, 2015, peel essential oil, lemon, Ind Crops Prod	B
				Huang et al. 2000, leaves essential oil, C. reticulata, Perfum Flavor	B					Bourgou et al. 2012, orange, maltaise, Sci World J	B++									Loizzo et al. 2016, C. limon, peel and leaves, Chem Biodiversity	A (0.86-0.22% in peel; 0.41% in leaves)
				Huang et al. 2000, clementine (leaves essential oil), Perfum Flavor	B					Xiao et al. 2016, sweet orange essential oil, Flavour Fragr J, delta	A+++ (1.16-0.04 mg/ml oil)									Zhang et al. 2017, C. limon, peel, Food Chem, tentative identification	A++ (103.62-28.30 mg/g)
				Lota et al. 2001, clementin, leaves essential oil, Biochem Syst Ecol	B++ and 13C-NMR (1.5-0.8% in leaves)					Torres-Alvarez et al. 2017, peel essential oil, C. sinensis, J Food	B (0.10%)									Sokovic & van Griensven, 2006, C. limon, leaves and flowers, Eur J Plant Pathol, alpha	A, but the oil is obtained from leaves and flowering
				Fanciullino et al. 2005, leaves solvent extraction, mandarin and in its hybrid with lemon, J Agric Food Chem	B++					Zhang et al. 2017, C. sinensis, peel, Food Chem	A++ (21.20-1.37 mg/g)									Jabalpurwala et al. 2009, blossom, Phytochemistry, variety Volkamer and Lisbon and Poderosa. The indicated percentage is for Volkamer, for the other two varieties is similar to C. aurantifolia	A (0.36%)
				Kirbaslar et al. 2006a, Turkish mandarin leaves oil, J Essent Oil Res	E					Jabalpurwala et al. 2009, blossom, Phytochemistry, alpha	A (0.15%)									Huang et al. 2000, leaves essential oil, C. limon, Perfum Flavor	B
				Tomi et al. 2008, leaves oil, C. clementina, Flavour Fragr J	B++					Druẑić et al. 2016, C. sinensis, flowers and leaves oils, J Essent Oil Res, alpha	B									Alonzo et al. 2000, leaves oil, lemon, Flavour Fragr J, it was tentatively identified	B (0.2% in leaves oil)
				Lin et al. 2010, fresh leaves, Biosci Biotechnol Biochem, alpha	E					Alonzo et al. 2000, leaves oil, Valencia variety, Flavour Fragr J	A (0.4% in leaves oil)									Gancel et al. 2003, lemon, leaves, J Agric Food Chem (Also in hybrid C. limon x mandarin), alpha	B++
										Huang et al. 2000, leaves essential oil, C. sinensis, Perfum Flavor	B									Kirbaslar & Kirbaslar, 2004, Turkish leaves oil, J Essent Oil Res	E
										Gancel et al. 2003, sweet orange, leaves, also hybrid C. sinensis x C. deliciosa, J Agric Food Chem	B++									Gancel et al. 2005, lemon, leaves, J Agric Food Chem (Also in hybrid C. limon x C. paradisi and C. limon x C. sinensis), alpha	B++
										Gancel et al. 2005, sweet orange, leaves, also hybrid C. sinensis x C. aurantifolia, J Agric Food Chem	B++									Smadja et al. 2005, C. limon, leaves oil, trace, Flavour Fragr J	B++
										Killiny & Jones, 2017, intact leaves, C. sinensis, J Plant Physiol, the isomer alpha	A (1.23% in young leaves and 2.92% in mature leaves)									Fanciullino et al. 2005, leaves solvent extraction, C. limon, J Agric Food Chem	B++
																				Guerrini et al. 2014, lemon petitgrain, J Appl Bot Food Qual	B (0.8-0.5%)
																				Fancello et al. 2016, leaves essential oil, C. limon, Food Sci Technol	B++ (3.3 mg/mL)
23	isoterpinolene or p-mentha-2,4(8)-diene			Fouad & da Camara, 2017, C. reticulata, peel oil, J Stored Prod Res	B			Fouad & da Camara, 2017, C. aurantifolia, peel oil, J Stored Prod Res	B			Kirbaslar & Kirbaslar, 2004, leaves oil, J Essent Oil Res	E			Kirbaslar et al. 2006a, leaves essential oil, C. bergamia, J Essent Oil Res, trace	E			Kirbaslar & Kirbaslar, 2004, Turkish leaves oil, J Essent Oil Res, trace	E
												Guerrini et al. 2014, C. aurantium petitgrain, J Appl Bot Food Qual	B (0.3%)
24	p-menth-1-ene or carvomenthene or (R)-(+)-4-isopropyl-1-methylcyclohexene																			Cannon et al. 2015, C. limon, peel, J Agric Food Chem, trace, tentative identification	B++
25	p-mentha-1,3,8-triene or p-1,3,8-menthatriene or 1-methyl-4-prop-1-en-2-ylcyclohexa-1,3-diene or 1,3,8-p-menthatriene	Ndiaye et al. 2017, C. maxima, peel, JEOBP	B	Pino & Quijano, 2007, trace, cold pressed oil, mandarin, C. reticulata, JEOBP	B			Ndiaye et al. 2017, C. aurantifolia, peel, JEOBP, trace	B	Högnadóttir & Rouseff, 2003, orange peel oil, J Chromatogr A, tentative identification	B			Aliberti et al. 2016, peel oil, C. medica, variety rugosa, Molecules, trace	B++ (traces)			Lan-Phi et al. 2009, peel essential oil, Food Chem, tentative	E (traces), (it is included GC-O)	Cannon et al. 2015, C. limon, peel, J Agric Food Chem, trace, tentative identification	B++
		Cheong et al. 2011a, blossom and peel extract (volatile blossom isolated by HS-SPME), pink and white Malaysian pomelo, J Essent Oil Res	B (traces: <0.01% in pink and white pomelo peel extract; 0.14% in pink and 0.05% in white pomelo blossom)	Yu et al. 2009, peel, J Sep Sci	B					Ndiaye et al. 2017, C. sinensis, peel, JEOBP	B			Lin et al. 2010, fresh leaves, Biosci Biotechnol Biochem, C. medica	E			Tomiyama et al. 2012, yuzu peel, Flavour Fragr J	A (traces <0.1%), authors wrote the standard was injected
				Wang et al. 2012 , peel oil C. reticulata, JEOBP	B
				Luciardi et al. 2016, mandarin peel essential oil, Food Sci Technol	B
				Ndiaye et al. 2017, C. reticulata, peel, JEOBP	B
				Kirbaslar et al. 2006a, Turkish mandarin leaves oil, J Essent Oil Res	E
26	p-mentha-1,5,8-triene or 2-methyl-5-prop-1-en-2-ylcyclohexa-1,3-diene or 5-Isopropenyl-2-methyl-1,3-cyclohexadiene			Karioti et al. 2007, mandarin peel oil, C. reticulata, J Essent Oil Res	B++
27	4-mentha-1,4,8-triene or p-mentha-1,4,8-triene																	Song et al. 2000a, peel oil, C. junos, Flavour Fragr J	B+ (0.01% w/w)
																		Tomiyama et al. 2012, yuzu peel, Flavour Fragr J	A (0.02%), authors wrote the standard was injected
28	isosylvestrene or m-mentha-1,8-diene or iso-sylvestrene									Espina et al. 2011, C. sinensis, peel essential oil, Food Control	B									Pashazanousi et al. 2012, lemon leaves and peel oils, Asian J Chem	B
	1-methyl-3-prop-1-en-2-ylcyclohexene
29	sabinene or 4(10)-thujene	Minh Tu et al. 2002, pummelo, Flavour Fragr J	B (0.3%)	Blanco Tirado et al. 1995, C. reticulata, peel and leaves oils, J Chromatogr A	B++	Caccioni et al. 1998, C. paradisi, rind oil, Int J Food Microbiol	A (0.54%)	Lota et al. 2002, lime peel and leaves essential oils, J Agric Food Chem	B++ and 13C-NMR (5.4-1.0% in peel; 0.6-0.1% in leaves)	Blanco Tirado et al. 1995, C. sinensis, peel and leaves oils, J Chromatograph A	B++	Caccioni et al. 1998, C.aurantium rind oil, Int J Food Microbiol	A (0.08%)	Lota et al. 1999, peel and leaves, C. medica, Flavour Fragr J	B++ and 13C-NMR (0.3-0.1% in peel and 1.2-0.3% in leaves)	Russo et al. 2001, essential oil bergamot, J Essent Oil Res	it is not indicated in the article	Song et al. 2000a, peel oil, C. junos, Flavour Fragr J	B++ (0.81% w/w)	Blanco Tirado et al. 1995, peel and leaves oils, J Chromatogr A	B++
	4-methylidene-1-propan-2-ylbicyclo[3.1.0]hexane	Njoroge et al. 2005, pummelo, J Agric Food Chem	A (0.04%)	Ruberto et al. 1997, C. clementina, flavedo oil, J Agric Food Chem	A (0.15%)	Feger et al. 2001b, peel oil, J Essent Oil Res	B	Minh Tu et al. 2002, lime, Flavour Fragr J	B (0.9%)	Ruberto et al. 1997, C. sinensis, flavedo oil, J Agric Food Chem	A (0.13%)	Song et al. 2000b, Citrus aurantium peel oil, variety Cyathifera (daidai), Flavour Fragr J	B+++ (0.2% w/w)	Verzera et al. 2005, C. medica peel, variety Diamante, J Agric Food Chem	A++ (0.35%)	Kirbaslar et al. 2001, Turkish, bergamot peel oil, J Essent Oil Res	E	Oh et al. 2007, C. junos peel, J. Appl Biol Chem	B	Baratta et al. 1998, C. limon, essential oil, Flavour Fragr J	B
		Oh et al. 2007, C. grandis, peel, J Appl Biol Chem	B	Lota et al. 2001, leaves and peel oils, clementin, Biochem Syst Ecol	B++ and 13C-NMR (4.0-0.3% in peel and in 49.8-33.1% in leaves)	Gancel et al. 2002, C. paradisi, leaves and peel, Flavour Fragr J	B++	Gancel et al. 2002, C. aurantifolia, lime, peel and leaves, Flavour Fragr J	B++	Caccioni et al. 1998, C. sinensis, rind oil, Int J Food Microbiol	A (0.83-0.13%)	Pino & Rosado, 2000, bitter orange oil, J Essent Oil Res	B	Venturini et al. 2014, essential oil peel, C. medica, Food Technol Biotechnol	B++	Mondello et al. 2003, bergamot oil, J Agric Food Chem	A (1.16-1.17%)	Lan-Phi et al. 2009, peel essential oil, Food Chem	B+++ (0.5-0.3%)	Caccioni et al. 1998, C. limon, rind oil, Int J Food Microbiol	A (1.52-0.93%)
		Hosni et al. 2010, Food Chem	B	Naef & Velluz, 2001, peel tangerin C. reticulata, J Essent Oil Res	A++ (0.1%)	Njoroge et al. 2005, red grapefruit, J Agric Food Chem	A (0.4%)	Craske et al. 2005, Mexican lime and also in Microcitrus australe (Australian lime), peel oil, J Sci Food Agric	B	Mitiku et al. 2000, cold-pressed oil, C. sinensis, Flavour Fragr J	B++ (0.21-0.37%)	Lota et al. 2001, peel and leaves essential oils, C. aurantium, Flavour Fragr J	B++ and 13C-NMR (0.7-0.1% in peel; 0.3-5.7% in leaves) 52.5% in Australian C. aurantium leaves	Petretto et al. 2016, C. medica peel, J Food Process Preserv	A (0.96%)	Verzera et al. 2003, peel oil, bergamot, J Agric Food Chem	A++ (6.7-4.7%), together beta-pinene	Tomiyama et al. 2012, yuzu peel, Flavour Fragr J	A (0.30%)	Verzera et al. 2001, lemon oil, J Essent Oil Res	B++
		Cheong et al. 2011a, peel and blossom (volatile blossom isolated by HS-SPME extraction), pink and white Malaysian pomelo, J Essent Oil Res	B (0.01% in pink and white pomelo peel by HS-SPME extraction and traces in pink and 0.01% in white peel by solvent extraction; 0.12% in pink and 0.21% in white pomelo blossoms)	Minh Tu et al. 2002, tangerina, Flavour Fragr J	B (0.2%)	Kirbaslar et al. 2006b, Turkish C. paradisi peel oil, J Essent Oil Res	E	Costa et al. 2014, lime, J Essent Oil Res	B	Shen et al. 2002, peel orange, J Agric Food Chem	B	Mondello et al. 2003, bitter orange, peel oil, J Agric Food Chem	A (0.52-0.47%)	Hai Dang et al. 2016, C. medica, peel, J. Chemistry	B	Poiana et al. 2003, bergamot essential oil, Flavour Fragr J	A (0.9-0.11% in cold-pressed, distilled and alkali-treated oils; 2.0-1.1% in SC-CO2 extracts)	Huang et al. 2000, leaves essential oil, C. junos, Perf Flav	B	Lota et al. 2002, lemon, peel and leaves essential oils, J Agric Food Chem	B++ and 13C-NMR (2.2-1.7% in peel; 5.1-1.9% in leaves; 0.1% and traces in Barum C. limon peel and leaves, respectively)
		Tao & Liu, 2012, peel oil, Int J Food Prop	B	Ruberto & Rapisarda, 2002, essential oil clementine, J Food Sci	A (0.1%)	Karioti et al. 2007, grapefruit peel oil, J Essent Oil Res	B++	Hai Dang et al. 2016, C. aurantifolia, peel, J. Chemistry	B	Minh Tu et al. 2002, C.sinensis, Flavour Fragr J	B (0.2%)	Boussaada & Chemli, 2006, flowers, leaves and peel, C. aurantium, JEOBP	B++	Mitropoulou et al. 2017, C. medica, essential oil and HS-SPME peel, LWT-Food Sci Technol	B	Sawamura et al. 2006, C. bergamia, Flavour Fragr J	B+++ (1.1% in 100 g of oil)			Mondello et al. 2003, lemon, oil, J Agric Food Chem	A (1.97-1.90%)
		Liu et al. 2012, peel, J Agric Food Chem	B (5.44 mg/g)	Mondello et al. 2003, mandarin oil, J Agric Food Chem	A (0.24%)	Viuda-Martos et al. 2009, JEOBP	B	Zhang et al. 2017, lime, peel, Food Chem	A++ (241.15 mg/g)	Ruberto & Rapisarda, 2002, essential oil, J Food Sci	A (0.03%)	Boussaada et al. 2007, flowers, leaves and peel, C. aurantium, JEOBP	B++	Deng et al. 2017, essential oil, peel, C. medica, Medicines	B	Belsito et al. 2007, bergamot peel, J Agric Food Chem	A (0.91% in 100 g of oil)			Verzera et al. 2004, peel oil, C. limon, Flavour Fragr J	B++
		Chung et al. 2012, Dangyooja, peel, J. Korean Soc Appl Biol Chem	B	Merle et al. 2004, clementine, Biochem Syst Ecol	B	Flamini & Cioni, 2010, unopened and opened flower, nectar, leaves buds, leaves, branches, essential oil, and ovary and pericarp, Food Chem	B++	Ndiaye et al. 2017, C. aurantifolia, peel oil, JEOBP	B	Högnadóttir & Rouseff, 2003, orange peel oil, J Chromatogr A	B	Hosni et al. 2010, C. aurantium, Food Chem	B	Huang et al. 2000, leaves essential oil, C. medica, Perfum Flavor	B	Cosimi et al. 2009, peel, J Stored Prod Res	B			Verzera et al. 2005, peel oil, C. limon, variety cavone, J Agric Food Chem	A (2.59%)
		Liu et al. 2015, red and pale green pummelo, C. maxima, peel, J Sci Food Agric	B (7.76 mg/g in red and pale green pummelos)	Dugo et al. 2005, peel oil, C. tangerine, Flavour Fragr J	A (0.15%)	Uysal et al. 2011, Int J Food Sci Tech	B	Jabalpurwala et al. 2009, blossom, Phytochemistry.	A (0.42%)	Lopes et al. 2003, peel oil, C. sinensis, trace, J Essent Oil Res	B	Dugo et al. 2011, peel, neroli (flower), and petitgrain (leaves and twigs), bitter orange oil, J Essent Oil Res	B	Gancel et al. 2005, citron, C. medica, leaves, also hybrid C. medica x C. paradisi, J Agric Food Chem	B++	Costa et al. 2010, bergamot peel oil, Flavour Fragr J	B			Kirbaslar et al. 2006b, Turkish lemon peel oil, J Essent Oil Res	E
		Sun et al. 2014, Flavour Fragr J	A+ (2349-177 mg/mL)	Fanciullino et al. 2006, mandarin, peel and leaves oils, Flavour Fragr J	A++ (2.0-0.1% in peel; 56.5%-traces in leaves)	Petretto et al. 2016, C. paradisi peel, J Food Process Preserv	A (0.13%)	Huang et al. 2000, leaves, C. aurantifolia Mexican variety, Perfum Flavor	B	Mondello et al. 2003, sweet orange, peel oil, J Agric Food Chem	A (0.47-0.29%)	Deterre et al. 2012, C. aurantium, oil and distillate heat cut, Flavour Fragr J	B++ (1039.9 mg/L in peel oil; 2.65 mg/L in distillate heat cut)	Luro et al. 2012, citron, leaves, C. medica, Phytochemistry	B++	Furneri et al. 2012, C. bergamia, oil, Eur J Med Chem, in this article the oil source is not specified (peel, flower or leaves)	E			Flamini et al. 2007, mature flowers, flower buds, stamens, pericarp and leaves, Anal Chim Acta, lemon	B++
		Sun et al. 2014, peel oil C. grandis, J Agric Food Chem	A+++ (2556 mg/mL, fresh oil)	Pino & Quijano, 2007, cold pressed oil mandarin, C. reticulata, JEOBP, trace	B	Zhang et al. 2017, C. paradisi, peel, Food Chem	A++ (466.75-33.04 mg/g)	Selvaraj et al. 2002, C. aurantifolia (variety kagzi), leaves, J Essent Oil Res	G	Verzera et al. 2004, peel oil, C. sinensis, Flavour Fragr J	B++	Bourgou et al. 2012, bitter orange, Sci World J	B++			Huang et al. 2000, leaves essential oil, C. bergamia, Perf Flav	B			Viuda-Martos et al. 2009, lemon, JEOBP	B
		Li et al. 2016, C. grandis, peel essential oil, J Agric Food Chem	A+++ (2775 mg/mL fresh oil; 2388 mg/mL uv-air treated oil)	Njoroge et al. 2008, peel oil, C. reticulata, JEOBP	A (0.5-0.4% w/w)	Jabalpurwala et al. 2009, blossom, Phytochemistry	A (1.05%)	Gancel et al. 2003, leaves C. aurantifolia (also hybrid C. aurantifolia x C. deliciosa), J Agric Food Chem	B++	Sawamura et al. 2005, C. sinensis, J Essent Oil Res	A++ (0.7-0.8%)	Jabri-Karoui & Marzouk, 2013, peel, BioMed Res Int.	E (0.48%)			Kirbaslar et al. 2006a, bergamot leaves oil, Turkish, J Essent Oil Res	E			Nguyen et al. 2009, lemon oil, Food Chem	B
		Zhang et al. 2017, C. grandis, peel, Food Chem	A++ (54.31-5.24 mg/g)	Viuda-Martos et al. 2009, JEOBP	B	Huang et al. 2000, leaves oil petitgrain, Perfum Flavor	B	Gancel et al. 2005, leaves C. aurantifolia (also hybrid C. aurantifolia x C. paradisi), J Agric Food Chem	B++	Njoroge et al. 2005, peel oil, C. sinensis, Flavour Fragr J	A (0.2-0.1%)	Sarrou et al. 2013, flowers, leaves and peel oils, Molecules	A (0.18% in peel; 2.01% in flowers; 0.37% in young leaves; 0.22% in old leaves)							Espina et al. 2011, C. limon, peel essential oil, Food Control	B
		Ndiaye et al. 2017, C. maxima, peel oil, JEOBP	B	Hosni et al. 2010, C. reticulata, Food Chem	B	Gancel et al. 2005, grapefruit, leaves, also hybrid of C. paradisi x sweet orange, J Agric Food Chem	B++	Jazet Dongmo et al. 2009, leaves oil C. aurantifolia, Afr J Agric Res	B	Qiao et al. 2008, peel, C. sinensis, Molecules	B (0.49%)	Rowshan & Najafian, 2015, C. aurantium, peel, JEOBP	B							Spadaro et al. 2012, flavedo oil, C. limon, J Essent Oil Res	B
		Jabalpurwala et al. 2009, blossom, Phytochemistry	A (0.03%)	Espina et al. 2011, C. reticulata, peel essential oil, Food Control	B	Gancel et al. 2003, grapefruit, leaves, also hybrid C. deliciosa x C. paradisi, J Agric Food Chem	B++			Tao et al. 2009, C. sinensis, peel oil, Int J Food Sci Tech	B	Petretto et al. 2016, C. aurantium peel, J Food Process Preserv	A (0.23%)							Liu et al. 2012, peel, C. limon, J Agric Food Chem	B (84.88 mg/g)
		Huang et al. 2017, J Essent Oil Res, flowers	B (whole flowers, flowerbuds, filaments, anthers and pollen, ovaries, columns, receptacles, flower oils)	Liu et al. 2012, peel, J Agric Food Chem	B (7.70 mg/g)	Paoli et al. 2016, C. paradisi, leaves oil, J Essent Oil Res	B++ and 13C-NMR (60.2-1.3%)			Viuda-Martos et al. 2009, JEOBP	B	Zhang et al. 2017, C. aurantium, peel, Food Chem	A++ (21.08 mg/g)							Pashazanousi et al. 2012, lemon leaves and peel oils, Asian J Chem	B
		Huang et al. 2000, leaves essential oil, C. grandis, Perfum Flavor	B	Bourgou et al. 2012, mandarin, C. reticulata, Sci World J	B++					Benelli et al. 2010, C. sinensis, extraction cold pressed, J Supercrit Fluids	E	Alissandrakis et al. 2003, flower, sour orange, Food Chem	E							Bourgou et al. 2012, oil C. limon, Sci World J	B++
		Singh et al. 2010, leaves oil C. maxima, Food Chem Toxicol	B	Elmaci & Onogur, 2012, peel, C. reticulata, clementine, Acta Aliment	B					Singh et al. 2010, peel oil C. sinensis, Food Chem Toxicol	B	Jabalpurwala et al. 2009, blossom, Phytochemistry	A (0.23%)							Cannon et al. 2015, C. limon, peel, J Agric Food Chem, tentative identification	B++
		Tsai et al. 2017, leaves oil, C. grandis, Molecules	B	Petretto et al. 2016, C. reticulata peel, J Food Process Pres	A (0.19%)					Hosni et al. 2010, Food Chem	B	Druẑić et al. 2016, C. aurantium, flowers and leaves oils, J Essent Oil Res	B							Blázquez & Carbó, 2015, peel essential oil, lemon, Ind Crops Prod	B
				Hai Dang et al. 2016, C. reticulata, peel, J. Chemistry	B					Espina et al. 2011, C. sinensis, peel essential oil, Food Control	B	Huang et al. 2000, leaves essential oil, C. aurantium, Perfum Flavor	B							Petretto et al. 2016, C. limon, peel, J Food Process Preserv	A (1.73%)
				Luciardi et al. 2016, mandarin essential oil, Food Sci Technol	B					Liu et al. 2012, peel, J Agric Food Chem	B (63.82 mg/g)	Kirbaslar & Kirbaslar, 2004, leaves oil, J Essent Oil Res, Turkish C.aurantium	E							Loizzo et al. 2016, C. limon, peel and leaves, Chem Biodiversity	A (0.21%-traces<0.1% in peel; 5.10-4.87% in leaves)
				Zhang et al. 2017, C. reticulata, peel, Food Chem	A++ (750.00-19.94 mg/g)					Bourgou et al. 2012, orange, maltaise, Sci World J	B++	Ellouze et al. 2012, leaves oil, C. aurantium, J Food Sci	A (3.62-0.28%)							Zhang et al. 2017, C. limon, peel, Food Chem	A++ (588.91-456.59 mg/g)
				Ndiaye et al. 2017, C. reticulata, peel oil, JEOBP	B					Petretto et al. 2016, C. sinensis, peel, J Food Process Preserv	A (1.05%)	Guerrini et al. 2014, C. aurantium petitgrain, J Appl Bot Food Qual	B and 13C-NMR (38.3%)							Alissandrakis et al. 2003, flower, lemon, Food Chem	E
				Fouad & da Camara, 2017, C.reticulata, peel oil, J Stored Prod Res	B					Hai Dang et al. 2016, C. sinensis, peel, J. Chemistry	B	Jiang et al. 2011, buds, J Food Sci	B							Jabalpurwala et al. 2009, blossom, Phytochemistry, variety Volkamer and Lisbon and Poderosa. The indicated percentage is for Volkamer, for the other two varieties is similar to C. aurantifolia	A (1.12%)
				Alissandrakis et al. 2003, Citrus, flower, Food Chem	E					Xiao et al. 2016, sweet orange essential oil, Flavour Fragr J	A+++ (7.53-11.34 mg/ml oil)									Ben Hsouna et al. 2017, blossom oil, C. limon, Lipids Health Dis	B
				Jabalpurwala et al. 2009, blossom, Phytochemistry	A (0.05%)					Torres- Alvarez et al. 2017, peel essential oil, C. sinensis, J Food	B (0.41%)									Huang et al. 2000, leaves essential oil, C. limon, Perfum Flavor	B
				Huang et al. 2000, clementine, leaves essential oil, Perfum Flavor	B					Zhang et al. 2017, C. sinensis, peel, Food Chem	A++ (219.20-19.21 mg/g)									Alonzo et al. 2000, leaves oil, Flavour Fragr J, lemon	B (1.8% in leaves oil)
				Huang et al. 2000, leaves essential oil, C. reticulata, Perfum Flavor	B					Ndiaye et al. 2017, C. sinensis, peel oil, JEOBP	B									Ahmed et al. 2001, leaves oil C. limon, J Essent Oil Res	B
				Fanciullino et al. 2005, leaves solvent extraction, mandarin and also in its hybrid with lemon, J Agric Food Chem	B++					Alissandrakis et al. 2003, flower, orange, Food Chem	E									Gancel et al. 2003, lemon, leaves, J Agric Food Chem (Also in hybrid C. limon x mandarin)	B++
				Kirbaslar et al. 2006a, Turkish mandarin leaves oil, J Essent Oil Res	E					Jabalpurwala et al. 2009, blossom, Phytochemistry	A (2.10%)									Kirbaslar & Kirbaslar, 2004, Turkish leaves oil, lemon, J Essent Oil Res	E
				Tomi et al. 2008, leaves oil, C. clementina, Flavour Fragr J	B++					Druẑić et al. 2016, C. sinensis, flowers and leaves oils, J Essent Oil Res	B									Gancel et al. 2005, lemon, leaves, J Agric Food Chem (Also in hybrid C. limon x C. paradisi and C. limon x C. sinensis)	B++
				Lin et al. 2010, fresh leaves, Biosci Biotechnol Biochem	E					Huang et al. 2000, leaves essential oil, C. sinensis, Perfum Flavor	B									Fanciullino et al. 2005, leaves solvent extraction, C.limon, J Agric Food Chem	B++
										Alonzo et al. 2000, leaves oil, Flavour Fragr J, Valencia variety	B (40.6% in leaves oil)									Smadja et al. 2005, C. limon, leaves oil, Flavour Fragr J	B++
										Gancel et al. 2003, sweet orange, leaves, also hybrid C. sinensis x C. deliciosa, J Agric Food Chem	B++									Guerrini et al. 2014, lemon petitgrain, J Appl Bot Food Qual	B and 13C-NMR (36.1-2.7%)
										Gancel et al. 2005, sweet orange, leaves, also hybrid C. sinensis x C. aurantifolia, J Agric Food Chem	B++
										Killiny & Jones, 2017, intact leaves, C. sinensis, J Plant Physiol	A (17.34% in young leaves and 21.63% in mature leaves)
30	a-thujene	Oh et al. 2007, C. grandis, peel, J Appl Biol Chem	B	Blanco Tirado et al. 1995, peel and leaves oils, J Chromatogr A	B++	Caccioni et al. 1998, C. paradisi, rind oil, Int J Food Microbiol	B (traces, <0.01%)	Lota et al. 2002, lime peel and leaves essential oils, J Agric Food Chem	B++ (0.5-0.2% in peel and 0.2%-traces in leaves)	Ruberto et al. 1997, C. sinensis, flavedo oil, J Agric Food Chem	B (traces<0.01%)	Caccioni et al. 1998, C. aurantium rind oil, Int J Food Microbiol	B (traces, <0.01%)	Lota et al. 1999, peel and leaves essential oils, C. medica, Flavour Fragr J	B++ and 13C-NMR (0.7% in peel and traces in leaves)	Russo et al. 2001, essential oil bergamot, J Essent Oil Res	it is not indicated in the article	Oh et al. 2007, C. junos peel, J. Appl Biol Chem	B	Blanco Tirado et al. 1995, peel and leaves oils, J Chromatogr A	B++
	4-methyl-1-propan-2-ylbicyclo[3.1.0]hex-3-ene	Liu et al. 2012, peel, C. grandis, J Agric Food Chem	B (19.30 mg/g)	Ruberto et al. 1997, C. clementina and its hybrid with C. sinensis, J Agric Food Chem	B (traces <0.01%)	Gancel et al. 2002, C. paradisi, leaves and peel, Flavour Fragr J	B++	Gancel et al. 2002, C. aurantifolia, lime, peel and leaves, Flavour Fragr J	B++	Caccioni et al. 1998, C. sinensis, rind oil, Int J Food Microbiol	B (0.01%-traces: <0.01%)	Lota et al. 2001, leaves and peel essential oils, C. aurantium, Flavour Fragr J	B++ and 13C-NMR (0.1% in peel; 0.5%-traces in leaves)	Verzera et al. 2005, C. medica, variety Diamante, J Agric Food Chem	A++ (0.97%)	Kirbaslar et al. 2001, Turkish, bergamot peel oil, J Essent Oil Res	E	Tomiyama et al. 2012, yuzu peel, Flavour Fragr J	B (traces<0.01%)	Caccioni et al. 1998, C. limon, rind oil, Int J Food Microbiol	B (0.43-0.27%)
		Cheong et al. 2011a, peel, pink and white Malaysian pomelo, J Essent Oil Res	B (traces<0.01% by HS-SPME extraction in pink and white; traces in pink and 0.01% in white peel by solvent extraction )	Mondello et al. 2003, mandarin oil, J Agric Food Chem	A (0.74-0.72%)	Njoroge et al. 2005, red grapefruit, J Agric Food Chem	B (0.005-0.005%)	Craske et al. 2005, Mexican lime and also in Microcitrus australe (Australian lime), peel oil, J Sci Food Agric	B	Mitiku et al. 2000, cold-pressed oil, C. sinensis, Flavour Fragr J, trace	B++ (traces)	Mondello et al. 2003, bitter orange, peel oil, J Agric Food Chem	A (0.01%)	Venturini et al. 2014, essential oil peel, C. medica, Food Technol Biotechnol	B++	Verzera et al. 2003, peel oil, bergamot, J Agric Food Chem	A++ (0.3-0.2%)	Huang et al. 2000, leaves essential oil, C. junos, Perf Flav	B	Baratta et al. 1998, C. limon, essential oil, Flavour Fragr J	B
		Liu et al. 2015, red and pale green pummelo, C. maxima, peel, J Sci Food Agric	B (traces)	Dugo et al. 2005, peel oil, C. tangerina, Flavour Fragr J	A (0.15%)	Karioti et al. 2007, grapefruit peel oil, J Essent Oil Res	B++	Costa et al. 2014, lime, J Essent Oil Res	B	Shen et al. 2002, peel orange, J Agric Food Chem	B	Dugo et al. 2011, peel, neroli (flower), and petitgrain (leaves and twigs), bitter orange oil, J Essent Oil Res	B	Petretto et al. 2016, C. medica peel, J Food Process Preserv	B (0.74%)	Poiana et al. 2003, bergamot essential oil, Flavour Fragr J	A (0.4% in cold-pressed, distilled and alkali-treated oils; 0.4-1.2% in SC-CO2 extracts)			Verzera et al. 2001, lemon oil, J Essent Oil Res	B++
		Zhang et al. 2017, C. grandis, peel, Food Chem	B++	Fanciullino et al. 2006, mandarin, peel and leaves oils, Flavour Fragr J	A++ (0.9-0.02% in peel; 1.3%-traces in leaves; but authors did not confirm that the corresponding standard had been injected by GC-MS)	Viuda-Martos et al. 2009, grapefruit, JEOBP	B	Hai Dang et al. 2016, C. aurantifolia, peel, J. Chemistry	B	Högnadóttir & Rouseff, 2003, orange peel oil, J Chromatogr A	B	Bourgou et al. 2012, bitter orange, Sci World J	B++	Hai Dang et al. 2016, C. medica, peel, J. Chemistry	B	Mondello et al. 2003, bergamot, oil, J Agric Food Chem	A (0.33-0.34%)			Lota et al. 2002, lemon, peel and leaves essential oils, J Agric Food Chem	B++ (0.4%-traces in peel; 0.1%-traces in leaves)
		Jabalpurwala et al. 2009, blossom, Phytochemistry	A (0.05%)	Karioti et al. 2007, mandarin peel and leaf oil, J Essent Oil Res	B++	Yang et al. 2010, Grapefruit, the oil type is not specified (peel, leaves or flower), Nat Prod Res	A, but the oil type is not indicated	Zhang et al. 2017, lime, peel, Food Chem	B++	Mondello et al. 2003, sweet orange peel oil, J Agric Food Chem	A (0.03%)	Petretto et al. 2016, C. aurantium peel, J Food Process Preserv	B (0.1%)	Aliberti et al. 2016, C. medica, peel oil, variety rugosa, Molecules	B++ (0.1%)	Belsito et al. 2007, bergamot peel, J Agric Food Chem	A (0.14-0.27% % in 100g of oil)			Vekiari et al. 2002, lemon, peel and leaves oils, J Agric Food Chem	A (3.6-2.11mg/kg oil in peel and 0.84-0.6 mg/kg oil in leaves)
		Huang et al. 2017, J Essent Oil Res, flowers	B (whole flowers, flowerbuds, petals, ovaries, columns, receptacles, flower oils)	Pino & Quijano, 2007, cold pressed oil mandarin, C. reticulata, JEOBP	B	Flamini & Cioni, 2010, unopened and opened flower, leaves buds, leaves, branches, essential oil, and ovary and pericarp, Food Chem	B++	Ndiaye et al. 2017, C. aurantifolia, peel oil, JEOBP	B	Verzera et al. 2004, peel oil, C. sinensis, Flavour Fragr J	B++	Zhang et al. 2017, C. aurantium, peel, Food Chem	B++	Deng et al. 2017, essential oil, peel, C. medica, Medicines	B	Cosimi et al. 2009, peel, J Stored Prod Res	B			Mondello et al. 2003, lemon, oil, J Agric Food Chem	A (0.42-0.43%)
		Huang et al. 2000, leaves essential oil, C. grandis, Perfum Flavor	B	Yu et al. 2009, peel, J Sep Sci, trans	B	Zhang et al. 2017, C. paradisi, peel, Food Chem	B++	Fouad & da Camara, 2017, C. aurantifolia, peel oil, J Stored Prod Res	B	Qiao et al. 2008, C. sinensis, peel	B (0.04%)	Jabalpurwala et al. 2009, blossom, Phytochemistry	A (traces)	Huang et al. 2000, leaves essential oil, C. medica, Perfum Flavor	B	Costa et al. 2010, bergamot peel oil, Flavour Fragr J	B			Verzera et al. 2004, peel oil, C. limon, Flavour Fragr J	B++
				Viuda-Martos et al. 2009, mandarin, JEOBP	B	Jabalpurwala et al. 2009, blossom, Phytochemistry	A (0.03%)	Jabalpurwala et al. 2009, blossom, Phytochemistry	A (0.04%)	Tao et al. 2009, C. sinensis, peel oil, Int J Food Sci Tech	B	Druẑić et al. 2016, C. aurantium, flowers oil, J Essent Oil Res	B	Gancel et al. 2005, citron, C. medica, leaves, also hybrid C. medica x C. paradisi, J Agric Food Chem	B++	Furneri et al. 2012, C. bergamia, oil, Eur J Med Chem, in this article the oil source is not specified (peel, flower or leaves)	E			Verzera et al. 2005, peel oil, C. limon, variety cavone, J Agric Food Chem	A++ (0.43%)
				Liu et al. 2012, peel, J Agric Food Chem	B (11.98 mg/g)	Huang et al. 2000, leaves oil petitgrain, grapefruit, Perfum Flavor	B	Huang et al. 2000, leaves, C. aurantifolia Mexican variety, Perfum Flavor	B	Liu et al. 2012, peel, J Agric Food Chem	B (2.10 mg/g)	Huang et al. 2000, leaves essential oil, C. aurantium, Perfum Flavor	B	Luro et al. 2012, citron, leaves, C. medica, Phytochemistry	B++	Huang et al. 2000, leaves essential oil, C. bergamia, Perf Flav, trace	B			Kirbaslar et al. 2006b, Turkish lemon peel oil, J Essent Oil Res	E
				Bourgou et al. 2012, mandarin C. reticulata, Sci World J	B++	Gancel et al. 2003, grapefruit, leaves, also hybrid C. deliciosa x C. paradisi, J Agric Food Chem	B++	Gancel et al. 2003, only hybrid C. aurantifolia x C. deliciosa, J Agric Food Chem	B++	Bourgou et al. 2012, orange, Sci World J	B++	Guerrini et al. 2014, C. aurantium petitgrain, J Appl Bot Food Qual	B (0.5%)			Kirbaslar et al. 2006a, bergamot leaves oil, Turkish, J Essent Oil Res, trace	E			Ferhat et al. 2007, C. limon, peel essential oil, Flavour Fragr J	B
				Elmaci & Onogur, 2012, peel, C. reticulata, clementine, Acta Aliment	B	Gancel et al. 2005, grapefruit, leaves, also hybrid of C. paradisi x sweet orange, J Agric Food Chem	B++	Gancel et al. 2005, leaves C. aurantifolia, only hybrid C. aurantifolia x C. paradisi, J Agric Food Chem	B++	Petretto et al. 2016, C. sinensis peel, J Food Process Preserv	B (0.02%)	Jiang et al. 2011, buds, J Food Sci	B							Flamini et al. 2007, pericarp and gynaecium (trace), Anal Chim Acta, lemon	B++
				Tao et al. 2014, C. reticulata, peel oil, Food Chem	B (1.07%)	Paoli et al. 2016, leaves essential oil, C. paradisi, J Essent Oil Res	B++ and 13C-NMR (0.3-1.9%)			Zhang et al. 2017, C. sinensis, peel, Food Chem	B++									Viuda-Martos et al. 2009, C. limon, JEOBP	B
				Petretto et al. 2016, C. reticulata peel, J Food Process Pres	B (0.078%)					Jabalpurwala et al. 2009, blossom, Phytochemistry	A (0.10%)									Nguyen et al. 2009, lemon oil, Food Chem	B
				Luciardi et al. 2016, mandarin essential oil, Food Sci Technol	B					Druẑić et al. 2016, C. sinensis, flowers and leaves oils, J Essent Oil Res	B									Espina et al. 2011, lemon peel essential oil, Food Control	B
				Zhang et al. 2017, C. reticulata, peel, Food Chem	B++					Blanco Tirado et al. 1995, leaves oil, J Chromatogr A	B++									Bourgou et al. 2012, oil, C. limon, Sci World J	B++
				Fouad & da Camara, 2017, C. reticulata, peel oil, J Stored Prod Res	B					Huang et al. 2000, leaves essential oil, C. sinensis, Perfum Flavor	B									Pashazanousi et al. 2012, lemon, peel and leaves, Asian J Chem	B
				Jabalpurwala et al. 2009, blossom, Phytochemistry	A (0.2%)					Alonzo et al. 2000, leaves oil, Flavour Fragr J, Valencia variety	B (0.3% in leaves oil)									Spadaro et al. 2012, flavedo oil, C. limon, J Essent Oil Res	B
				Huang et al. 2000, clementine (leaves), Perfum Flavor	B					Gancel et al. 2003, sweet orange, leaves, also hybrid C. sinensis x C. deliciosa, J Agric Food Chem	B++									Liu et al. 2012, peel, C. limon, J Agric Food Chem	B (34.43 mg/g)
				Huang et al. 2000, leaves essential oil, C. reticulata, Perfum Flavor	B					Gancel et al. 2005, sweet orange, leaves, also hybrid C. sinensis x C. aurantifolia, J Agric Food Chem	B++									Cannon et al. 2015, C. limon, peel, J Agric Food Chem, tentative identification	B++
				Lota et al. 2001, clementin, leaves essential oil, Biochem Syst and Ecol	B++ and 13C-NMR (0.3-0.4%)					Killiny & Jones, 2017, intact leaves, C. sinensis, J Plant Physiol	B (3.42% in young leaves and 4.42% in mature leaves)									Blázquez & Carbó, 2015, peel essential oil, lemon, Ind Crops Prod	B
				Fanciullino et al. 2005, J Agric Food Chem, leaves solvent extraction, mandarin and also in its hybrid with lemon, J Agric Food Chem	B++															Petretto et al. 2016, C. limon peel, J Food Process Preserv	B (0.73%)
				Kirbaslar et al. 2006a, Turkish mandarin leaves oil, J Essent Oil Res	E															Loizzo et al. 2016, C. limon, peel and leaves, Chem Biodiversity	B (0.31%-traces: <0.1% in peel; 0.12% in leaves)
				Tomi et al. 2008, leaves oil, C. clementina, Flavour Fragr J	B++															Zhang et al. 2017, C. limon, peel, Food Chem	B++
																				Jabalpurwala et al. 2009, blossom, Phytochemistry, variety Volkamer and Lisbon and Poderosa. The indicated percentage is for Volkamer, for the other two varieties is similar to C. aurantifolia	A (0.05%)
																				Alonzo et al. 2000, leaves oil, lemon, Flavour Fragr J, trace	B (traces in leaves oil)
																				Huang et al. 2000, leaves essential oil, C. limon, Perfum Flavor	B
																				Ahmed et al. 2001, leaves oil C. limon, J Essent Oil Res	B
																				Gancel et al. 2003, lemon, leaves, J Agric Food Chem (Also in hybrid C. limon x mandarin)	B++
																				Kirbaslar & Kirbaslar, 2004, Turkish leaves oil lemon, trace, J Essent Oil Res	E
																				Smadja et al. 2005, C. limon, leaves oil, Flavour Fragr J	B++
																				Gancel et al. 2005, lemon, leaves, J Agric Food Chem (Also in hybrid C. limon x C. paradisi and C. limon x C. sinensis)	B++
																				Fanciullino et al. 2005, leaves solvent extraction, C. limon, J Agric Food Chem	B++
																				Guerrini et al. 2014, lemon petitgrain, J Appl Bot Food Qual	B (0.2-1.0%)
31	b-thujene									Chen et al. 2014, peel oil, orange, C. sinensis, J Agric Food Chem	B (2.78% of oil from improved Clevenger; 5.42% of oil from traditional Clevenger)	Jiang et al. 2011, buds, J Food Sci	B
	1-Isopropyl-4-methylbicyclo[3.1.0]hex-2-ene									Zhang et al. 2017, C. sinensis, peel, Food Chem	B++
32	thuja-2,4 (10)-diene							Dugo & Mondello, 2011, trace, in C. aurantifolia and in Persian lime oils, page 31
33	a-pinene	Sawamura & Kurijama, 1988, oil, C. grandis, J Agric Food Chem	A (1.22-1.47% weight oil)	Blanco Tirado et al. 1995, C. reticulata, peel and leaves oils, J Chromatogr A	B++	Caccioni et al. 1998, C. paradisi, rind oil, Int J Food Microbiol	A (0.52-0.51%)	Lota et al. 2002, lime peel and leaves essential oils, J Agric Food Chem	B++ and 13C-NMR (1.1-2.1% in peel and 1.1-0.2% in leaves)	Blanco Tirado et al. 1995, C. sinensis, peel and leaves oils, J Chromatogr A	B++	Caccioni et al. 1998, C.aurantium rind oil, Int J Food Microbiol	A (0.40%)	Lota et al. 1999, peel and leaves essential oil, C. medica, Flavour Fragr J	B++ and 13C-NMR (1.9-0.3% in peel; 0.3-0.2% in leaves)	Russo et al. 2001, essential oil bergamot, J Essent Oil Res	it is not indicated in the article	Song et al. 2000a, peel oil, C. junos, Flavour Fragr J	A++ (2.03% w/w)	Blanco Tirado et al. 1995, peel and leaves oils, J Chromatogr A	B++
	4,6,6-trimethylbicyclo[3.1.1]hept-3-ene	Minh Tu et al. 2002, Flavour Fragr J	B (0.5%)	Ruberto et al. 1997, C. clementina, flavedo oil, J Agric Food Chem	A (0.43%)	Pino & Sanchez, 2000, grapefruit peel oil, J Essent Oil Res	B	Minh Tu et al. 2002, lime, Flavour Fragr J	B (1.3%)	Ruberto et al. 1997, C. sinensis, flavedo oil, J Agric Food Chem	A (0.44%)	Song et al. 2000b, Citrus aurantium peel oil, variety Cyathifera (daidai), Flavour Fragr J	A+++ (0.6% w/w)	Vekiari et al. 2004, peel and leaves, C. medica, J Essent Oil Res	B	Kirbaslar et al. 2001, Turkish, bergamot peel oil, J Essent Oil Res	E	Choi, 2006, yuzu peel oil, J Agric Food Chem	B	Caccioni et al. 1998, C. limon, rind oil, Int J Food Microbiol	A (2.27-1.27%)
		Njoroge et al. 2005, pummelo, J Agric Food Chem	A (0.5%)	Naef & Velluz, 2001, peel tangerin C. reticulata, J Essent Oil Res	A++ (0.6%)	Feger et al. 2001b, peel oil, J Essent Oil Res	B	Gancel et al. 2002, C. aurantifolia, lime, peel and leaves, Flavour Fragr J	B++	Caccioni et al. 1998, C. sinensis, rind oil, Int J Food Microbiol	A (0.53-0.41%)	Pino & Rosado, 2000, bitter orange oil, J Essent Oil Res	B	Verzera et al. 2005, C. medica peel, variety Diamante, J Agric Food Chem	A++ (2.25%)	Mondello et al. 2003, bergamot, peel oil, J Agric Food Chem	A (1.27-1.30%)	Oh et al. 2007, peel, C.junos, J Appl Biol Chem	B	Baratta et al. 1998, C. limon, essential oil, Flavour Fragr J	B
		Oh et al. 2007, C. grandis, peel, J Appl Biol Chem	B	Lota et al. 2001, clementin, leaves and peel essential oil, Biochem Syst Ecol	B++ and 13C-NMR (0.6-0.3% in peel; 0.8-1.6%)	Gancel et al. 2002, C. paradisi, leaves and peel, Flavour Fragr J	B++	Selvaraj et al. 2002, C. aurantifolia (variety kagzi), peel and leaves, J Essent Oil Res	G	Mitiku et al. 2000, cold-pressed oil, C. sinensis, Flavour Fragr J	B++ (0.35-0.45%)	Lota et al. 2001, leaves and peel essential oils, Flavour Fragr J	B++ and 13C-NMR (0.9-0.2% in peel; 2.2-0.2% in leaves)	Wu et al. 2013, finger citron, Ind Crops Prod.	B	Verzera et al. 2003, peel oil, bergamot, J Agric Food Chem	A++ (1.1-0.7%)	Lan-Phi et al. 2009, peel essential oil, Food Chem	B+++ (2.7-2.3%)	Verzera et al. 2001, lemon oil, J Essent Oil Res	B++
		Baik et al. 2008, J Microbiol Biotechnol	B++	Ruberto & Rapisarda, 2002, essential oil, clementine, J Food Sci	A (0.3%)	Njoroge et al. 2005, red grapefruit, J Agric Food Chem	A (0.05%)	Chisholm et al. 2003a, extracted lime, Flavour Fragr J	A+++	Minh Tu et al. 2002, Flavour Fragr J	B (0.4%)	Mondello et al. 2003, bitter orange oil, J Agric Food Chem	A (0.62-0.58%)	Venturini et al. 2014, essential oil peel, C. medica, Food Technol Biotechnol	B++	Poiana et al. 2003, bergamot essential oil, Flavour Fragr J	A (1.4-1.5% in cold-pressed, distilled and alkali-treated oils; 1.3-3.5% in SC-CO2 extracts)	Tomiyama et al. 2012, yuzu peel, Flavour Fragr J	A (1.79%)	Vekiari et al. 2002, lemon, peel and leaves oils, J Agric Food Chem	A (16.6-8.55 mg/kg oil in peel and 10.8-6.1 mg/kg oil in leaves)
		Yu et al. 2009, peel, J Sep Sci	B	Minh Tu et al. 2002, Flavour Fragr J, tangerine	B (0.5%)	Kirbaslar et al. 2006b, Turkish C. paradisi peel oil, J Essent Oil Res	E	Craske et al. 2005, Mexican lime and also in Microcitrus australe (Australian lime), peel oil, J Sci Food Agric	B	Shen et al. 2002, peel orange, J Agric Food Chem	B	Boussaada & Chemli, 2006, flowers (trace), leaves and peel oils, C. aurantium, JEOBP	B++	Petretto et al. 2016, C. medica peel, J Food Process Preserv	A (2.12%)	Sawamura et al. 2006, C. bergamia, Flavour Fragr J	B+++ (1.3% in 100 g of oil)	Miyazato et al .2012, Eur Food Res Technol, (R/S)-alpha-pinene	A+	Lota et al. 2002, peel and leaves, J Agric Food Chem	B++ and 13C-NMR (2.3-0.2% in peel; 1.7-0.7% in leaves, traces only in Barum C. limon leaves)
		Hosni et al. 2010, Food Chem	B	Buettner et al. 2003, C. clementina, Eur Food Res Tech, the stereochemistry was not determined	A+++	Karioti et al. 2007, grapefruit peel oil, J Essent Oil Res	B++	Costa et al. 2014, lime, J Essent Oil Res	B	Ruberto & Rapisarda, 2002, essential oil, J Food Sci	A (0.3%)	Boussaada et al. 2007, flowers, leaves and peel oils, C. aurantium, JEOBP	B++	Hai Dang et al. 2016, C. medica, peel, J. Chemistry	B	Belsito et al. 2007, bergamot peel, J Agric Food Chem	A (1.21-1.01% in 100 g of oil)	Huang et al. 2000, leaves essential oil, C. junos, Perf Flav	B	Mondello et al. 2003, lemon, oil, J Agric Food Chem	A (1.89%)
		Cheong et al. 2011b, pink and white Malaysian pomelo, peel solvent extract, J Essent Oil Res	A+ (837.5 ppm in pink pomelo and 650.5 ppm in white pomelo)	Mondello et al. 2003, mandarin oil, J Agric Food Chem	A (2.21-2.01%)	Yang et al. 2010, Grapefruit, the oil type is not specified (peel, leaves or flower), Nat Prod Res	A, but the oil type is not indicated	Hai Dang et al. 2016, C. aurantifolia, peel, J Chemistry	B	Högnadóttir & Rouseff, 2003, orange peel oil, J Chromatogr A	A+++ (0.10%)	Baik et al. 2008, C. aurantium peel oil, J. Microbiolog Biotec	B++	Aliberti et al. 2016, C. medica, varieties liscia and rugosa, peel oil, Molecules	B++ (0.8-1.2%)	Cosimi et al. 2009, peel, J Stored Prod Res	B			Verzera et al. 2004, peel oil, C. limon, Flavour Fragr J	B++
		Cheong et al. 2011a, peel and blossom (volatile blossom isolated by HS-SPME), pink and white Malaysian pomelo, J Essent Oil Res, HS-SPME	A (0.39% in pink and 0.38% in white pomelo peel by HS-SPME and 0.16% in pink and 0.10% in white pomelo by solvent extraction; 0.03% in pink and 0.09% in white pomelo blossoms)	Merle et al. 2004, mandarin and hybrid (satsuma), Biochem Syst Ecol	B	Flamini & Cioni, 2010, unopened and opened flower, leaves buds, leaves, branches, oil, and ovary and pericarp, Food Chem	B++	Zhang et al. 2017, lime, peel, Food Chem	A++ (274.44 mg/g)	Mondello et al. 2003, sweet orange, peel oil, J Agric Food Chem	A (0.64-0.58%)	Hosni et al. 2010, Food Chem	B	Mitropoulou et al. 2017, C. medica, essential oil and HS-SPME peel, LWT-Food Sci Technol	B	Costa et al. 2010, bergamot peel oil, Flavour Fragr J	B			Verzera et al. 2005, peel oil, C. limon, variety cavone, J Agric Food Chem	A++ (2.19%)
		Chung et al, 2012, Dangyooja, peel, J. Korean Soc Appl Biol Chem	B+	Dugo et al. 2005, peel oil, C. tangerina, Flavour Fragr J	A (0.88%)	Uysal et al. 2011, Int J Food Sci Tech	B	Ndiaye et al. 2017, C. aurantifolia, peel oil, JEOBP	B	Lopes et al. 2003, peel oil, C. sinensis, trace, J Essent Oil Res	B	Dugo et al. 2011, peel, neroli (flower), and petitgrain (leaves and twigs), bitter orange oil, J Essent Oil Res	B	Deng et al. 2017, essential oil, peel, C. medica, Medicines	B	Furneri et al. 2012, C. bergamia, oil, Eur J Med Chem, in this article the oil source is not specified (peel, flower or leaves)	E			Kirbaslar et al. 2006b, Turkish lemon peel oil, J Essent Oil Res	E
		Liu et al. 2012, peel, J Agric Food Chem	A (30.11 mg/g)	Fanciullino et al. 2006, mandarins, peel and leaves oils, Flavour Fragr J	A++ (2.5-0.1% in peel; 3.3-0.1% in leaves)	Khan et al. 2012, C. paradisi peel, JEOBP	B	Fouad & da Camara, 2017, C. aurantifolia, peel oil, J Stored Prod Res	B	Verzera et al. 2004, peel oil, C. sinensis, Flavour Fragr J	B++	Deterre et al. 2012, C. aurantium, oil, cold pressed and distilled heat cut, Flavour Fragr J	A +++ (7766.75 mg/L in peel oil; 36.30 mg/L in distillate heat cut	Huang et al. 2000, leaves essential oil, C. medica, Perfum Flavor	B	Huang et al. 2000, leaves essential oil, C. bergamia, Perf Flav	B			Ferhat et al. 2007, C. limon, essential peel oil, Flavour Fragr J	B
		Tao & Liu, 2012, peel oil, Int J Food Prop	B	Karioti et al. 2007, mandarin peel and leaves oils, J Essent Oil Res	B++	Petretto et al. 2016, C. paradisi peel, J Food Process Preserv	A (0.54%)	Jabalpurwala et al. 2009, blossom, Phytochemistry	A (0.13%)	Njoroge et al. 2005, peel, Flavour Fragr J	A (0.5-0.3%)	Bourgou et al. 2012, bitter orange, Sci World J	B++	Gancel et al. 2005, citron, C. medica, leaves, also hybrid C. medica x C. paradisi, J Agric Food Chem	B++	Kirbaslar et al. 2006a, bergamot leaves oil, Turkish, J Essent Oil Res	E			Flamini et al. 2007, mature flowers and flower buds, petals, stamens, gynaecium (trace), pericarp and leaves, Anal Chim Acta, lemon	B++
		Liu et al. 2015, C. maxima, peel, J Sci Food Agric, red and pale green pummelo	A (21.04 mg/g in red pummelo; 26.60 mg/g in peel green pummelo)	Pino & Quijano, 2007, cold pressed oil mandarin, C. reticulata, JEOBP	B	Zhang et al. 2017, C. paradisi, peel, Food Chem	A++ (165.66-21.13 mg/g)	Huang et al. 2000, leaves, C. aurantifolia Mexican variety, Perfum Flavor	B	Sawamura et al. 2005, C. sinensis, J Essent Oil Res	A++ (0.4-0.5%)	Jabri-Karoui & Marzouk, 2013, peel, BioMed Res Int.	A++ (0.55%)	Luro et al. 2012, citron, leaves, C. medica, Phytochemistry	B++					Viuda-Martos et al. 2009, lemon, JEOBP	B
		Sun et al. 2014, Flavour Fragr J	A+ (2340-390 mg/mL)	Baik et al. 2008, C. reticulata peel oil, J Microbiol Biotechnol	B++	Jabalpurwala et al. 2009, blossom, Phytochemistry	A (0.03%)	Gancel et al. 2003, leaves C. aurantifolia (also hybrid C. aurantifolia x C. deliciosa), J Agric Food Chem	B++	Choi, 2006, orange peel oil, J Agric Food Chem	B	Sarrou et al. 2013, flowers, young leaves and peeloils, Molecules	A (0.53% in peel; 1.35% in flowers; 0.19% in young leaves)							Nguyen et al. 2009, lemon oil, Food Chem	B
		Sun et al. 2014, peel oil, J Agric Food Chem	A+++ (2012 mg/mL, fresh oil)	Njoroge et al. 2008, peel oil, C. reticulata, JEOBP	unknown identification method (1.1-1.2% w/w)	Huang et al. 2000, leaves oil petitgrain, Perfum Flavor	B	Gancel et al. 2005, leaves C. aurantifolia (also hybrid C. aurantifolia x C. paradisi), J Agric Food Chem	B++	Baik et al. 2008, C. sinensis peel oil, J Microbiol Biotechnol	B++	Rowshan & Najafian, 2015, C. aurantium, peel, JEOBP	B							Yang et al. 2010, lemon, the oil type is not specified (peel, leaves or flower), Nat Prod Res	A, but the oil type is not indicated
		Hai Dang et al. 2016, C. grandis, peel, J. Chemistry	B	Viuda-Martos et al. 2009, C. reticulata, JEOBP	B	Gancel et al. 2003, grapefruit leaves, also hybrid C. deliciosa x C. paradisi, J Agric Food Chem	B++	Jazet Dongmo et al. 2009, leaves oil C. aurantifolia, Afr J Agric Res	B	Qiao et al. 2008, peel, C. sinensis, Molecules	A+ (0.76%)	Petretto et al. 2016, C. aurantium peel, J Food Process Preserv	A (0.95%)							Espina et al. 2011, lemon peel essential oil, Food Control	A (0.62%)
		Li et al. 2016, peel essential oil, C. grandis, J Agric Food Chem	A+++ (2020 mg/mL fresh oil; 1786 mg/mL uv-air treated oil)	Yu et al. 2009, peel, J Sep Sci	B	Gancel et al. 2005, grapefruit, leaves, also hybrid of C. paradisi x sweet orange, J Agric Food Chem	B++			Viuda-Martos et al. 2009, JEOBP, orange	B	Zhang et al. 2017, C. aurantium, peel, Food Chem	A++ (87.14 mg/g)							Spadaro et al. 2012, flavedo oil, C. limon, J Essent Oil Res	B
		Zhang et al. 2017, C. grandis, peel, Food Chem	A++ (218.00-8.27 mg/g)	Hosni et al. 2010, Food Chem, C. sinensis	B	Paoli et al. 2016, leaves essential oil, C. paradisi, J Essent Oil Res	B++ and 13C-NMR (3.8-1.1%)			Tao et al. 2009, C. sinensis, peel oil, Int J Food Sci Tech	B	Jabalpurwala et al. 2009, blossom, Phytochemistry	A (0.06%)							Liu et al. 2012, peel, J Agric Food Chem	A (69.54 mg/g)
		Ndiaye et al. 2017, C. maxima, peel oil, JEOBP	B	Espina et al. 2011, C. reticulata, peel essential oil, Food Control	A (0.27%)					Benelli et al. 2010, C. sinensis, extraction cold pressed, J Supercrit Fluids	E	Druẑić et al. 2016, C. aurantium, flowers and leaves oils, J Essent Oil Res	B							Bourgou et al. 2012, C. limon, oil, Sci World J	B++
		Jabalpurwala et al. 2009, blossom, Phytochemistry	A (0.07%)	Bourgou et al. 2012, mandarin, C. reticulata, Sci World J	B++					Singh et al. 2010, peel oil C. sinensis, Food Chem Toxicol	B	Huang et al. 2000, leaves essential oil, C. aurantium, Perfum Flavor	B							Pashazanousi et al. 2012, lemon leaves and peel oils, Asian J Chem	B
		Zakaria et al. 2010, flower C. grandis, Soxhlet and SPME extraction, Sains Malaysiana	E	Liu et al. 2012, peel, J Agric Food Chem	A (31.03 mg/g)					Espina et al. 2011, C. sinensis, peel essential oil, Food Control	A (0.30%)	Kirbaslar & Kirbaslar, 2004, Turkish leaves bitter orange oil, J Essent Oil Res	E							Cannon et al. 2015, C. limon, peel, J Agric Food Chem, tentatively identification, odour active compound	B+++
		Huang et al. 2017, J Essent Oil Res, flowers	B (whole flowers, flowerbuds, petals, filaments, anthers and pollen, ovaries, columns, receptacles, flower oils)	Khan et al. 2012, C. reticulata, peel, JEOBP	B					Bourgou et al. 2012, orange, Sci World J	B++	Ellouze et al. 2012, leaves oil, C. aurantium, J Food Sci	A (0.44-0.16%)							Blázquez & Carbó, 2015, peel essential oil, lemon, Ind Crops Prod, trace	B
		Huang et al. 2000, leaves essential oil, C. grandis, Perfum Flavor	B	Sultana et al. 2012, peel oil, C. reticulata, Asian Pac J Trop Biomed	B					Liu et al. 2012, peel, J Agric Food Chem	A (28.49 mg/g)	Guerrini et al. 2014, C. aurantium petitgrain, J Appl Bot Food Qual	B (1.9%)							Petretto et al. 2016, C. limon, peel, J Food Process Preserv	A (2.45%)
		Singh et al. 2010, leaves oil C. maxima, Food Chem Toxicol	B	Elmaci & Onogur, 2012, peel, C. reticulata, clementine, Acta Aliment	B					Chen et al. 2014, peel oil, orange, C. sinensis, J Agric Food Chem	A (2.02% of oil from improved Clevenger; 2.48% of oil from traditional Clevenger)	Jiang et al. 2011, buds, J Food Sci	B							Loizzo et al. 2016, C. limon, peel and leaves, Chem Biodiversity	A (1.33-0.43% in peel; 0.81-0.67% in leaves)
		Tsai et al. 2017, leaves oil, C. grandis, Molecules	B	Tao et al. 2014, C.reticulata, peel oil, Food Chem	B (3.93%)					Petretto et al. 2016, C. sinensis peel, J Food Process Preserv	A (0.56%)									Zhang et al. 2017, C. limon, peel, Food Chem	A++ (501.96-78.35 mg/g)
				Luciardi et al. 2016, mandarin essential oil, Food Sci Technol	B					Hai Dang et al. 2016, C. sinensis, peel, J. Chemistry	B									Sokovic & van Griensven, 2006, C. limon, leaves and flowers, Eur J Plant Pathol	A, but the oil is obtained from leaves and flowering
				Petretto et al. 2016, C. reticulata peel, J Food Process Preserv	A (1.8%)					Xiao et al. 2016, sweet orange essential oil, Flavour Fragr J	A+++ (16.96-12-20 mg/ml oil)									Jabalpurwala et al. 2009, blossom, Phytochemistry, variety Volkamer and Lisbon and Poderosa. The indicated percentage is for Volkamer, for the other two varieties is similar to C. aurantifolia	A (0.04%)
				Hai Dang et al. 2016, C. reticulata, peel, J. Chemistry	B					Zhang et al. 2017, C. sinensis, peel, Food Chem	A++ (155.61-27.65 mg/g)									Ben Hsouna et al. 2017, blossom oil, C. limon, Lipids Health Dis	B
				Zhang et al. 2017, C. reticulata, peel, Food Chem	A++ (650.65-41.42 mg/g)					Ndiaye et al. 2017, C. sinensis, peel oil, JEOBP	B									Huang et al. 2000, leaves essential oil, C. limon, Perfum Flavor	B
				Ndiaye et al. 2017, C. reticulata, peel oil, JEOBP	B					Torres-Alvarez et al. 2017, peel essential oil, C. sinensis, J Food	B (1.11%)									Alonzo et al. 2000, leaves oil, Flavour Fragr J, lemon	B (0.8% in leaves oil)
				Fouad & da Camara, 2017, C.reticulata, peel oil, J Stored Prod Res	B					Jabalpurwala et al. 2009, blossom, Phytochemistry	A (0.06%)									Ahmed et al. 2001, leaves oil C. limon, J Essent Oil Res	B
				Jabalpurwala et al. 2009, blossom, Phytochemistry	A (0.06%)					Druẑić et al. 2016, C. sinensis, flowers and leaves oils, J Essent Oil Res	B									Smadja et al. 2005, C. limon, leaves oil, Flavour Fragr J	B++
				Huang et al. 2000, clementine, leaves essential oil, Perfum Flavor	B					Alonzo et al. 2000, leaves oil, Flavour Fragr J, Valencia variety	B (1.1% in leaves oil)									Gancel et al. 2003, lemon, leaves, J Agric Food Chem (Also in hybrid C. limon x mandarin)	B++
				Huang et al. 2000, leaves essential oil, C. reticulata, Perfum Flavor	B					Huang et al. 2000, leaves essential oil, C. sinensis, Perfum Flavor	B									Kirbaslar & Kirbaslar, 2004, Turkish leaves oil lemon, J Essent Oil Res	E
				Fanciullino et al. 2005, leaves solvent extraction, mandarins and also in its hybrid with lemon, J Agric Food Chem	B++					Gancel et al. 2003, sweet orange, leaves, also hybrid C. sinensis x C. deliciosa, J Agric Food Chem	B++									Gancel et al. 2005, lemon, leaves, J Agric Food Chem (Also in hybrid C. limon x C. paradisi and C. limon x C. sinensis)	B++
				Kirbaslar et al. 2006a, Turkish mandarin leaves oil, J Essent Oil Res	E					Gancel et al. 2005, sweet orange, leaves, also hybrid C. sinensis x C. aurantifolia, J Agric Food Chem	B++									Fanciullino et al. 2005, leaves solvent extraction, C. limon, J Agric Food Chem	B++
				Tomi et al. 2008, leaves oil, C. clementina, Flavour Fragr J	B++					Killiny & Jones, 2017, intact leaves, C. sinensis, J Plant Physiol	A (3.84% in young leaves and 3.09% in mature leaves)									Guerrini et al. 2014, lemon petitgrain, J Appl Bot Food Qual	B (2.7-0.7%)
																				Fancello et al. 2016, leaves essential oil, C. limon, Food Sci Technol	B++ (traces)
34	b-pinene	Sawamura & Kurijama, 1988, C. grandis, oil, J Agric Food Chem	A (0.91-1.24% weight oil)	Blanco Tirado et al. 1995, peel and leaves oils, C. clementina, J Chromatogr A	B++	Caccioni et al. 1998, C. paradisi, rind oil, Int J Food Microbiol	A (0.07%)	Lota et al. 2002, lime peel and leaves essential oils, J Agric Food Chem	B++ and 13C-NMR (19.2-6.1% in peel; 0.5-0.2% in leaves)	Blanco Tirado et al. 1995, C. sinensis, peel and leaves oils, J Chromatogr A	B++	Caccioni et al. 1998, C. aurantium rind oil, Int J Food Microbiol	A (0.33%)	Lota et al. 1999, peel and leaves essential oil, C. medica, Flavour Fragr J	B++ (1.8-0.1% in peel; 0.2%-traces in leaves)	Kirbaslar et al. 2001, Turkish, bergamot peel oil, J Essent Oil Res	E	Song et al. 2000a, peel oil, C. junos, Flavour Fragr J	A+++ (0.01% w/w)	Blanco Tirado et al. 1995, peel and leaves oils, J Chromatogr A	B++
	6,6-dimethyl-4-methylidenebicyclo[3.1.1]heptane	Minh Tu et al. 2002, pummelo, Flavour Fragr J	B (1.1%)	Ruberto et al. 1997, C. clementina, flavedo oil, J Agric Food Chem	A (0.02%)	Pino & Sanchez, 2000, grapefruit peel oil, J Essent Oil Res	B	Minh Tu et al. 2002, lime, Flavour Fragr J	B (3.7%)	Ruberto et al. 1997, C. sinensis, flavedo oil, J Agric Food Chem	A (0.01%)	Song et al. 2000b, Citrus aurantium peel oil, variety Cyathifera (daidai), Flavour Fragr J	A+++(0.4% w/w)	Vekiari et al. 2004, peel and leaves, C. medica, J Essent Oil Res	B	Russo et al. 2001, essential oil bergamot, J Essent Oil Res	it is not indicated in the article	Choi, 2006, peel oil, yuzu, J Agric Food Chem	B	Baratta et al. 1998, C. limon, essential oil, Flavour Fragr J	B
		Njoroge et al. 2005, pummelo, J Agric Food Chem	A (0.05-0.005%)	Lota et al. 2001, leaves and peel essential oils, clementin, Biochem Syst Ecol	B++ and 13C-NMR (0.2%-traces in peel; 2.3-1.7% in leaves)	Feger et al. 2001b, peel oil, J Essent Oil Res	B	Gancel et al. 2002, C. aurantifolia, lime, peel and leaves, Flavour Fragr J	B++	Caccioni et al. 1998, C. sinensis, rind oil, Int J Food Microbiol	A (0.06%-traces: <0.01%)	Pino & Rosado, 2000, bitter orange oil, J Essent Oil Res	B	Verzera et al. 2005, C. medica peel, variety Diamante, J Agric Food Chem	A++ (2.01%)	Verzera et al. 2003, peel oil, bergamot, J Agric Food Chem	A++ (6.7-4.7%), together sabinene	Oh et al. 2007, C. junos peel, J Appl Biol Chem	B	Caccioni et al. 1998, C. limon, rind oil, Int J Food Microbiol	A (9.42-8.34%)
		Baik et al. 2008, J Microbiol Biotechnol	B++	Naef & Velluz, 2001, tangerin C. reticulata (trace), peel, J Essent Oil Res	A++ (traces)	Gancel et al. 2002, C. paradisi, leaves and peel, Flavour Fragr J	B++	Selvaraj et al. 2002, C. aurantifolia (variety kagzi), peel and leaves, J Essent Oil Res	G	Mitiku et al. 2000, cold-pressed oil, C. sinensis, Flavour Fragr J	B++ (0.01%-traces)	Lota et al. 2001, peel and leaves, C. aurantium, Flavour Fragr J	B++ and 13C-NMR (1.3-0.3% in peel; 2.1-5.9% in leaves)	Wu et al. 2013, peel, finger citron, Ind Crops Prod.	B	Mondello et al. 2003, bergamot oil, J Agric Food Chem	A (7.04-7.06%)	Lan-Phi et al. 2009, peel essential oil, Food Chem	B+++ (0.9-1.1%)	Verzera et al. 2001, lemon oil, J Essent Oil Res	B++
		Yu et al. 2009, peel, J Sep Sci	B	Ruberto & Rapisarda, 2002, essential oil clementine, J Food Sci	A (traces<0.05%)	Njoroge et al. 2005, red grapefruit, J Agric Food Chem	A (0.05-0.005%)	Craske et al. 2005, Mexican lime and also in Microcitrus australe (Australian lime), peel oil, J Sci Food Agric	B	Shen et al. 2002, peel orange, J Agric Food Chem	B	Mondello et al. 2003, bitter orange oil, J Agric Food Chem	A (1.01-0.93%)	Venturini et al. 2014, essential oil peel, C. medica, Food Technol Biotechnol	B++	Poiana et al. 2003, bergamot essential oil, Flavour Fragr J	A (7.0-6.7% in cold-pressed, distilled and alkali-treated oils; 6.6-11.4% in SC-CO2 extracts)	Tomiyama et al. 2012, yuzu peel, Flavour Fragr J	A (0.76%)	Lota et al. 2002, lemon, leaves and peel essential oils, J Agric Food Chem	B++ and 13C-NMR (15.8-11.2% in peel; 25.1-10.5% in leaves, 0.1% and traces only in Barum C. limon peel and leaves, respectively)
		Hosni et al. 2010, Food Chem	B	Minh Tu et al. 2002, tangerine, Flavour Fragr J	B (0.45%)	Kirbaslar et al. 2006b, Turkish C. paradisi peel oil, J Essent Oil Res	E	Costa et al. 2014, lime, J Essent Oil Res	B	Minh Tu et al. 2002, orange, Flavour Fragr J	B (traces)	Boussaada & Chemli, 2006, flowers, leaves and peel oils, C. aurantium, JEOBP	B++	Petretto et al. 2016, C. medica peel, J Food Process Preserv	A (9.73%)	Sawamura et al. 2006, C. bergamia, Flavour Fragr J	B+++ (6.2% in 100 g of oil)	Huang et al. 2000, leaves essential oil, C. junos, Perf Flav	B	Vekiari et al. 2002, lemon, leaves and peel oils, J Agric Food Chem	A (138.0-57.8 mg/kg oil in peel and 107.3-81.8 mg/kg oil in leaves)
		Cheong et al. 2011b, pink and white Malaysian pomelo, J Essent Oil Res	A+ (202.2 ppm in pink pomelo and 875.7 ppm in white pomelo)	Mondello et al. 2003, mandarin, peel oil, J Agric Food Chem	A (1.47-1.46%)	Viuda-Martos et al. 2009, JEOBP	B	Hai Dang et al. 2016, C. aurantifolia, peel, J. Chemistry	B	Ruberto & Rapisarda, 2002, essential oil, J Food Sci, trace	A (traces<0.05%)	Boussaada et al. 2007, flowers, leaves and peel oils, C. aurantium, JEOBP	B++	Hai Dang et al. 2016, C. medica, peel, J. Chemistry	B	Belsito et al. 2007, bergamot peel, J Agric Food Chem	A (5.54-5.20 % in 100 g of oil)			Mondello et al. 2003, lemon, oil, J Agric Food Chem	A (12.56-12.40%)
		Cheong et al. 2011a, peel and blossom (volatile blossom isolated by HS-SPME), pink and white Malaysian pomelo, J Essent Oil Res	A (0.09% in pink and 0.01% in white pomelo peel by HS-SPME and 0.05% pink and 0.02% white pomelo peel by solvent extraction; 0.12% in pink and 0.39% in white pomelo blossoms)	Merle et al. 2004, clementine, Biochem Syst Ecol	B	Yang et al. 2010, Grapefruit, the oil type is not specified (peel, leaves or flower), Nat Prod Res	A, but the oil type is not indicated	Zhang et al. 2017, lime, peel, Food Chem	A++ (1619.90 mg/g)	Lopes et al. 2003, peel oil, C. sinensis, trace, J Essent Oil Res	B	Baik et al. 2008, C. aurantium peel oil, J. Microbiolog Biotec	B++	Aliberti et al. 2016, peel oil, C. medica, varieties liscia and rugosa, Molecules	B++ (1.4-1.7%)	Cosimi et al. 2009, peel, J Stored Prod Res	B			Verzera et al. 2004, peel oil, C. limon, Flavour Fragr J	B++
		Tao & Liu, 2012, peel oil, Int J Food Prop	B	Dugo et al. 2005, peel oil, C. tangerina, Flavour Fragr J	A (0.31%)	Flamini & Cioni, 2010, unopened and opened flower, leaves buds, leaves, branches, oil, and ovary and pericarp, Food Chem	B++	Ndiaye et al. 2017, C. aurantifolia, peel oil, JEOBP	A (6.8%); (1S)-(-)-beta pinene: 99.7%	Mondello et al. 2003, sweet orange, peel oil, J Agric Food Chem	A (0.91-0.81%)	Hosni et al. 2010, Food Chem	B	Mitropoulou et al. 2017, C. medica, essential oil and HS-SPME peel, LWT-Food Sci Technol	B	Costa et al. 2010, bergamot peel oil, Flavour Fragr J	B			Verzera et al. 2005, peel oil, C. limon, variety cavone, J Agric Food Chem	A++ (14.68%)
		Liu et al. 2012, peel, J Agric Food Chem	A (30.82 mg/g)	Fanciullino et al. 2006, mandarin, peel and leaves oils, Flavour Fragr J	A++ and 13C-NMR (4%-traces in peel; 32.7%-traces in leaves)	Uysal et al. 2011, Int J Food Sci Tech	B	Fouad & da Camara, 2017, C.aurantifolia, peel oil, J Stored Prod Res	B	Högnadóttir & Rouseff, 2003, orange peel oil, J Chromatogr A	A+++ (traces<0.001%)	Dugo et al. 2011, peel, neroli (flower), and petitgrain (leaves and twigs), bitter orange oil, J Essent Oil Res	B	Deng et al. 2017, essential oil, peel, C. medica, Medicines	B	Furneri et al. 2012, C. bergamia, oil, Eur J Med Chem, in this article the oil source is not specified (peel, flower or leaves)	E			Kirbaslar et al. 2006b, Turkish lemon peel oil, J Essent Oil Res	E
		Liu et al 2015, C. maxima, peel, J Sci Food Agric, red and pale green pummelo	A++ (58.12 mg/g in red; 65.87 mg/g in pale green)	Pino et al. 2006, mandarin, C. reticulata, cold pressed oil, JEOBP	B	Petretto et al. 2016, C. paradisi peel, J Food Process Preserv	A (0.13%)	Jabalpurwala et al. 2009, blossom, Phytochemistry	A (1.00%)	Njoroge et al. 2005, peel oil, C. sinensis, Flavour Fragr J	A (0.05-0.005%)	Deterre et al. 2012, C. aurantium, oil and distillate heat cut, Flavour Fragr J	A+++ (1358.68 mg/L in peel oil); A++ (29.34 mg/L in distillate heat cut)	Huang et al. 2000, leaves essential oil, C. medica, Perfum Flavor	B	Huang et al. 2000, leaves essential oil, C. bergamia, Perf Flav	B			Ferhat et al. 2007, C. limon, peel essential oil, Flavour Fragr J	B
		Sun et al. 2014, Flavour Fragr J	A (7129-1370 mg/mL)	Karioti et al. 2007, mandarin peel and leaves oil, J Essent Oil Res	B++	Zhang et al. 2017, C. paradisi peel, Food Chem	A++ (45.16-3.09 mg/g)	Huang et al. 2000, leaves, C. aurantifolia Mexican variety, Perfum Flavor	B	Sawamura et al. 2005, C. sinensis, trace, J Essent Oil Res	F (0.05-0.005%)	Bourgou et al. 2012, bitter orange, Sci World J	B++	Gancel et al. 2005, citron, C. medica, leaves, also hybrid C. medica x C. paradisi, J Agric Food Chem	B++	Kirbaslar et al. 2006a, bergamot leaves oil, Turkish, J Essent Oil Res	E			Flamini et al. 2007, mature flowers, flower buds, petals, stamens, gynaecium, pericarp, leaves, Anal Chim Acta, lemon	B++
		Sun et al. 2014, peel oil J Agric Food Chem	A+++ (7698 mg/mL, fresh oil)	Baik et al. 2008, C. reticulata peel oil, J Microbiol Biotechnol	B++	Jabalpurwala et al. 2009, blossom, Phytochemistry	A (0.07%)	Gancel et al. 2003, leaves C. aurantifolia (also hybrid C. aurantifolia x C. deliciosa), J Agric Food Chem	B++	Choi, 2006, peel oil, J Agric Food Chem, orange	B	Jabri-Karoui & Marzouk, 2013, peel, BioMed Res Int.	A++ (0.44%)	Luro et al. 2012, citron, leaves, C. medica, Phytochemistry	B++					Viuda-Martos et al. 2009, lemon, JEOBP	B
		Hai Dang et al. 2016, C. grandis, peel, J. Chemistry	B	Njoroge et al. 2008, peel oil, C. reticulata, JEOBP	A (0.5-0.3% w/w)	Huang et al. 2000, leaves oil petitgrain, Perfum Flavor	B	Gancel et al. 2005, leaves C. aurantifolia (also hybrid C. aurantifolia x C. paradisi), J Agric Food Chem	B++	Baik et al. 2008, C. sinensis peel oil, J Microbiol Biotechnol	B++	Sarrou et al. 2013, flowers, leaves and peel oils, Molecules	A (0.62% in peel; 19-08% in flowers; 3.58% in young leaves; 1.90% in old leaves)		B					Nguyen et al. 2009, lemon oil, Food Chem	B
		Li et al. 2016, C. grandis, peel essential oil, J Agric Food Chem	A+++ (5761 mg/mL fresh oil; 5203 mg/mL uv-air treated oil)	Viuda-Martos et al. 2009, JEOBP, C. reticulata	B	Gancel et al. 2003, grapefruit, leaves, also hybrid C. deliciosa x C. paradisi, J Agric Food Chem	B++	Jazet Dongmo et al. 2009, leaves oil C. aurantifolia, Afr J Agric Res	B	Viuda-Martos et al. 2009, JEOBP	B	Rowshan & Najafian, 2015, C. aurantium, peel, JEOBP	B							Yang et al. 2010, lemon, the oil type is not specified (peel, leaves or flower), Nat Prod Res	A, but the oil type is not indicated
		Zhang et al. 2017, C. grandis, peel, Food Chem	A++ (292.57-10.47 mg/g)	Yu et al. 2009, peel, J Sep Sci	B	Gancel et al. 2005, grapefruit, leaves, also hybrid of C. paradisi x sweet orange, J Agric Food Chem	B++			Tao et al. 2009, C. sinensis, peel oil, Int J Food Sci Tech	B	Petretto et al. 2016, C. aurantium peel, J Food Process Preserv	A (1.3%)							Espina et al. 2011, C. limon, peel essential oil, Food Control	A (5.20%)
		Ndiaye et al. 2017, C. maxima, peel oil, JEOBP	A (0.2%)	Hosni et al. 2010, C. reticulata, Food Chem	B	Paoli et al. 2016, C. paradisi, leaves oil, J Essent Oil Res	B (30.9-3.0%)			Hosni et al. 2010, Food Chem	B	Zhang et al. 2017, C. aurantium, peel, Food Chem	A++ (42.04 mg/g)							Liu et al. 2012, peel, C. limon, J Agric Food Chem	A (524.17 mg/g)
		Jabalpurwala et al. 2009, blossom, Phytochemistry	A (1.64%)	Espina et al. 2011, C. reticulata, peel essential oil, Food Control	A (0.07%)					Singh et al. 2010, peel oil C. sinensis, Food Chem Toxicol	B	Jabalpurwala et al. 2009, blossom, Phytochemistry	A (0.51%)							Spadaro et al. 2012, flavedo oil, C. limon, J Essent Oil Res	B
		Zakaria et al. 2010, Sains Malaysiana, flower C. grandis, hydrodistillation and SPME extraction	E	Liu et al. 2012, peel, J Agric Food Chem	A (16.10 mg/g)					Espina et al. 2011, C. sinensis, peel essential oil, Food Control	A (0.06%)	Druẑić et al. 2016, C. aurantium, flowers and leaves oils, J Essent Oil Res	B							Bourgou et al. 2012, oil C. limon, Sci World J	B++
		Huang et al. 2017, J Essent Oil Res, flowers	B (whole flowers, flowerbuds, petals, filaments, anthers and pollen, ovaries, columns, receptacles, flower oils)	Bourgou et al. 2012, Sci World J. mandarin	B++					Liu et al. 2012, peel, J Agric Food Chem	A (5.47 mg/g)	Huang et al. 2000, leaves essential oil, C. aurantium, Perfum Flavor	B							Pashazanousi et al. 2012, lemon leaves and peel oils, Asian J Chem	B
		Huang et al. 2000, leaves essential oil, C. grandis, Perfum Flavor	B	Sultana et al. 2012, peel oil, C. reticulata, Asian Pac J Trop Biomed	B					Chen et al. 2014, peel oil, orange, C. sinensis, J Agric Food Chem	B (1.21% of oil from improved Clevenger; 1.32% of oil from traditional Clevenger)	Kirbaslar & Kirbaslar, 2004, leaves oil, J Essent Oil Res	E							Cannon et al. 2015, C. limon, peel, J Agric Food Chem	B++
		Singh et al. 2010, leaves oil C. maxima, Food Chem Toxicol	B	Elmaci & Onogur, 2012, peel, C. reticulata, clementine, Acta Aliment	B					Petretto et al. 2016, C. sinensis peel, J Food Process Preserv	A (0.05%)	Guerrini et al. 2014, C. aurantium petitgrain, J Appl Bot Food Qual	B (1.8%)							Blázquez & Carbó, 2015, peel essential oil, lemon, Ind Crops Prod	B
		Tsai et al. 2017, leaves oil, C. grandis, Molecules	B	Tao et al. 2014, C. reticulata peel oil, Food Chem	A (2.16%)					Xiao et al. 2016, sweet orange essential oil, Flavour Fragr J	A+++ (0.45-0.11% mg/ml oil)	Jiang et al. 2011, buds, J Food Sci	B							Petretto et al. 2016, C. limon, peel, J Food Process Preserv	A (9.17%)
				Petretto et al. 2016, C. reticulata peel, J Food Process Preserv	A (0.97%)					Zhang et al. 2017, C. sinensis, peel, Food Chem	A++ (30.06-2.46 mg/g)									Loizzo et al. 2016, C. limon, peel and leaves, Chem Biodiversity	A (9.80-5.37% in peel; 17.10-3.24% in leaves)
				Hai Dang et al. 2016, C. reticulata, peel, J. Chemistry	B					Ndiaye et al. 2017, C. sinensis, peel oil, JEOBP	A (0.1%)									Zhang et al. 2017, C. limon, peel, Food Chem	A++ (3819.48-77.23 mg/g)
				Luciardi et al. 2016, mandarin essential oil, Food Sci Technol	B					Jabalpurwala et al. 2009, blossom, Phytochemistry	A (0.20%)									Alissandrakis et al. 2003, flower, lemon, Food Chem	E
				Zhang et al. 2017, C. reticulata, peel, Food Chem	A++ (814.78-3.37 mg/g)					Druẑić et al. 2016, C. sinensis, flowers and leaves oils, J Essent Oil Res	B									Sokovic & van Griensven, 2006, C. limon, leaves and flowers, Eur J Plant Pathol	A, but the oil is obtained from leaves and flowering
				Ndiaye et al. 2017, C. reticulata, peel oil, JEOBP	A (0.1%)					Huang et al. 2000, leaves essential oil, C. sinensis, Perfum Flavor	B									Jabalpurwala et al. 2009, blossom, Phytochemistry, variety Volkamer and Lisbon and Poderosa. The indicated percentage is for Volkamer, for the other two varieties is similar to C. aurantifolia	A (0.14%)
				Jabalpurwala et al. 2009, blossom, Phytochemistry	A (0.09%)					Alonzo, 2000, leaves essential oil, Flavour Fragr J, it was identified together beta-myrcene	B (5.3% in leaves oil, together beta-myrcene)									Ben Hsouna et al. 2017, blossom oil, C. limon, Lipids Health Dis	B
				Huang et al. 2000, clementine (leaves essential oil), Perfum Flavor	B					Gancel et al. 2003, sweet orange, leaves, also hybrid C. sinensis x C. deliciosa, J Agric Food Chem.	B++									Alonzo et al. 2000, leaves oil, Flavour Fragr J, lemon, it was identified together beta-myrcene	B (12.6 % in leaves oil, together beta-myrcene)
				Huang et al. 2000, leaves essential oil, C. reticulata, Perfum Flavor	B					Gancel et al. 2005, sweet orange, leaves, also hybrid C. sinensis x C. aurantifolia, J Agric Food Chem	B++									Ahmed et al. 2001, leaves oil C. limon, J Essent Oil Res	B
				Fanciullino et al. 2005, leaves solvent extraction mandarin and in its hybrid with lemon, J Agric Food Chem	B++					Killiny & Jones, 2017, intact leaves, C. sinensis, J Plant Physiol	B (0.42% in young leaves and 1.01% in mature leaves)									Kirbaslar & Kirbaslar, 2004, Turkish leaves oil lemon, J Essent Oil Res	E
				Kirbaslar et al. 2006a, Turkish mandarin leaves oil, J Essent Oil Res	E															Huang et al. 2000, leaves essential oil, C. limon, Perfum Flavor	B
				Tomi et al. 2008, leaves oil, C. clementina, Flavour Fragr J	B++															Gancel et al. 2003, lemon, leaves, J Agric Food Chem (Also hybrid C. limon x mandarin)	B++
																				Smadja et al. 2005, C. limon, leaves oil, Flavour Fragr J	B++
																				Fanciullino et al. 2005, leaves solvent extraction, C. limon, J Agric Food Chem	B++
																				Gancel et al. 2005, lemon, leaves, J Agric Food Chem (Also in hybrid C. limon x C. paradisi and C. limon x C. sinensis)	B++
																				Guerrini et al. 2014, lemon petitgrain, J Appl Bot Food Qual	B and 13C-NMR (3.4-0.9%)
35	camphene	Minh Tu et al. 2002, pummelo, Flavour Fragr J	B (traces)	Ruberto et al. 1997, C. clementina, flavedo oil, J Agric Food Chem	A (traces <0.01%)	Caccioni et al. 1998, C. paradisi, rind oil, trace, Int J Food Microbiol	A (traces < 0.01%)	Lota et al. 2002, lime peel, J Agric Food Chem	B++ (0.2%-traces)	Blanco Tirado et al. 1995, C. sinensis, peel and leaves oils, J Chromatogr A	B++	Caccioni et al. 1998, C.aurantium rind oil, Int J Food Microbiol, trace	A (traces <0.01%)	Verzera et al. 2005, C. medica peel, variety Diamante, J Agric Food Chem	A++ (0.01%)	Kirbaslar et al. 2001, Turkish, bergamot peel oil, J Essent Oil Res	E	Song et al. 2000a, peel oil, C. junos, Flavour Fragr J	A++ (1.09% w/w)	Caccioni et al. 1998, C. limon, rind oil, Int J Food Microbiol	A (0.10-0.05%)
	3,3-dimethyl-2-methylidenebicyclo[2.2.1]heptane	Oh et al. 2007, C. grandis, peel, J Appl Biol Chem	B	Ruberto & Rapisarda, 2002, essential oil clementine, J Food Sci, trace	A (traces<0.05%)	Gancel et al. 2002, C. paradisi, peel trace, Flavour Fragr J	B++	Minh Tu et al. 2002, lime, Flavour Fragr J	B (traces)	Ruberto et al. 1997, C. sinensis, flavedo oil, J Agric Food Chem	A (traces< 0.01%)	Song et al. 2000b, Citrus aurantium peel oil, variety Cyathifera (daidai), Flavour Fragr J, trace	A++ (traces <0.5%)	Wu et al. 2013, peel, finger citron, Ind Crops Prod.	B	Verzera et al. 2003, peel oil, bergamot, J Agric Food Chem, trace	A++ (traces <0.01%)	Choi, 2006, yuzu peel oil, J Agric Food Chem	B	Verzera et al. 2001, lemon oil, J Essent Oil Res	B++
		Yu et al. 2009, peel, J Sep Sci	B	Minh Tu et al. 2002, Flavour Fragr J, tangerine	B (traces)	Flamini & Cioni, 2010, trace in essential oil, Food Chem	B++	Gancel et al. 2002, C. aurantifolia, lime, peel, Flavour Fragr J	B++	Caccioni et al. 1998, C. sinensis, rind oil, Int J Food Microbiol, trace	A (traces < 0.01%)	Lota et al. 2001, leaves and peel, Flavour Fragr J	B++ (traces in peel; 0.2%-traces in leaves)	Petretto et al. 2016, C. medica peel, J Food Process Preserv	A (0.07%)	Poiana et al. 2003, bergamot essential oil, Flavour Fragr J	A (traces in cold-pressed, distilled and alkali-treated oils; 0.1-traces% in SC-CO2 extracts)	Oh et al. 2007, peel, C. junos, J Appl Biol Chem	B	Lota et al. 2002, lemon, peel and leaves essential oils, J Agric Food Chem	B++ (0.1%-traces in peel; 0.1% in leaves)
		Cheong et al. 2011a, peel and blossom (volatile blossom isolated by HS-SPME), pink and white Malaysian pomelo, J Essent Oil Res	A (0.01% in pink and traces in white pomelo peel by HS-SPME and traces in pink and 0.01% in white peel pomelo by solvent extraction; traces: <0.01% in pink and white pomelo blossoms)	Mondello et al. 2003, mandarin oil, J Agric Food Chem	A (0.02%)	Zhang et al. 2017, C. paradisi, peel, Food Chem	B++	Selvaraj et al. 2002, C. aurantifolia (variety kagzi), peel, J Essent Oil Res	G	Mitiku et al. 2000, cold-pressed oil, C. sinensis, Flavour Fragr J, trace	B++ (traces)	Mondello et al. 2003, bitter orange, peel oil, J Agric Food Chem	A (0.03%)	Aliberti et al. 2016, C. medica, varieties liscia and rugosa, peel oil, Molecules	A+ (8.5-10.9%)	Mondello et al. 2003, bergamot, peel oil, J Agric Food Chem	A (0.04-0.05%)	Lan-Phi et al. 2009, peel essential oil, Food Chem	B+++ (traces)	Vekiari et al. 2002, lemon, peel and leaves oils, J Agric Food Chem	A (0.64-0.44 mg/kg oil in peel and 0.78-0.50 mg/kg oil in leaves)
		Liu et al. 2012, peel, J Agric Food Chem	A (0.50 mg/g)	Dugo et al. 2005, peel oil, C. tangerina, Flavour Fragr J	A (<0.01%)	Huang et al. 2000, leaves oil, Perfum Flavor	B	Costa et al. 2014, lime, J Essent Oil Res	B	Ruberto & Rapisarda, 2002, essential oil, J Food Sci, trace	A (traces<0.05%)	Boussaada & Chemli, 2006, flowers (trace), leaves (trace) and peel oils (trace), C. aurantium, JEOBP	B++	Huang et al. 2000, leaves essential oil, C. medica, Perfum Flavor	B	Sawamura et al. 2006, C. bergamia, Flavour Fragr J	B+++ (0.005-0.5% in 100g of oil)	Tomiyama et al. 2012, yuzu peel, Flavour Fragr J	A (0.01%)	Mondello et al. 2003, lemon, oil, J Agric Food Chem	A (0.06%)
		Li et al. 2015, C. maxima, peel, red and pale green pummelo, J Sci Food Agric	A++ (0.92 mg/g in red; 0.89 mg/g in peel green)	Yu et al. 2009, peel, J Sep Sci	B	Paoli et al. 2016, C. paradisi, leaves oil, J Essent Oil Res	B++ and 13C-NMR (0.5-traces: <0.05%)	Zhang et al. 2017, lime, peel, Food Chem	B++	Minh Tu et al. 2002, Flavour Fragr J	B (traces)	Boussaada et al. 2007, flowers (trace), leaves (trace) and peel oils (trace), C. aurantium, JEOBP	B++			Belsito et al. 2007, bergamot peel, J Agric Food Chem	A (0.03-0.02% in 100g of oil)	Huang et al. 2000, leaves essential oil, C. junos, Perf Flav	B	Verzera et al. 2004, peel oil, C. limon, Flavour Fragr J	B++
		Zhang et al. 2017, C. grandis, peel, Food Chem	B++	Hosni et al. 2010, C. reticulata, Food Chem	B			Huang et al. 2000, leaves, C. aurantifolia Mexican variety, trace, Perfum Flavor	B	Mondello et al. 2003, sweet orange peel oil, J Agric Food Chem	A (0.01%)	Dugo et al. 2011, peel, neroli (flower), and petitgrain (leaves and twigs), bitter orange oil, J Essent Oil Res	B			Cosimi et al. 2009, peel, J Stored Prod Res	B			Verzera et al. 2005, peel oil, variety cavone, C. limon, J Agric Food Chem	A++ (0.07%)
		Zakaria et al. 2010, flower C. grandis, SPME, Sains Malaysiana	E	Wang et al. 2012, peel oil C. reticulata, JEOBP	B			Jazet Dongmo et al. 2009, leaves oil C. aurantifolia, Afr J Agric Res	B	Högnadóttir & Rouseff, 2003, orange peel oil, J Chromatogr A	B	Bourgou et al. 2012, bitter orange, Sci World J	B++			Costa et al. 2010, bergamot peel oil, Flavour Fragr J	B			Kirbaslar et al. 2006b, Turkish lemon peel oil, trace, J Essent Oil Res	E
		Huang et al. 2017, J Essent Oil Res, flowers	B (flowerbuds, ovaries, columns, receptacles, flower oils)	Bourgou et al. 2012, Sci World J. mandarin, C.reticulata	B++					Verzera et al. 2004, peel oil, C. sinensis, Flavour Fragr J	B++	Petretto et al. 2016, C. aurantium peel, J Food Process Preserv	A (0.01%)			Furneri et al. 2012, C. bergamia, oil, Eur J Med Chem, in this article the oil source is not specified (peel, flower or leaves)	E			Ferhat et al. 2007, C. limon, peel essential oil, Flavour Fragr J	B
		Huang et al. 2000, leaves essential oil, C. grandis, Perfum Flavor	B	Liu et al. 2012, peel, J Agric Food Chem	A (0.42 mg/g)					Sawamura et al. 2005, C. sinensis, J Essent Oil Res, trace	F (traces)	Zhang et al. 2017, C. aurantium, peel, Food Chem	B++			Huang et al. 2000, leaves essential oil, C. bergamia, Perf Flav, trace	B			Viuda-Martos et al. 2009, trace limon, JEOBP	B
				Petretto et al. 2016, C. reticulata peel, J Food Process Preserv	A (0.01%)					Choi, 2006, orange peel oil, J Agric Food Chem	B	Huang et al. 2000, leaves essential oil, C. aurantium, Perfum Flavor	B			Kirbaslar et al. 2006a, bergamot leaves oil, Turkish, J Essent Oil Res, trace	E			Nguyen et al. 2009, lemon oil, Food Chem	B
				Zhang et al. 2017, C. reticulata, peel, Food Chem	B++					Qiao et al. 2008, peel, C. sinensis, Molecules	H	Kirbaslar & Kirbaslar, 2004, leaves oil, J Essent Oil Res, Turkish bitter orange	E							Yang et al. 2010, lemon, the oil type is not specified (peel, leaves or flower), Nat Prod Res	A, but the oil type is not indicated
				Blanco Tirado et al. 1995, leaves oil, J Chromatogr A	B++					Hosni et al. 2010, C. sinensis,Food Chem	B	Druẑić et al. 2016, C. aurantium, flowers and leaves oils, J Essent Oil Res	B							Liu et al. 2012, peel, C. limon, J Agric Food Chem	A (6.07 mg/g)
				Huang et al. 2000, clementine, leaves essential oil, Perfum Flavor	B					Liu et al. 2012, peel, C. sinensis, J Agric Food Chem	A (0.38 mg/g)									Bourgou et al. 2012, oil C. limon, Sci World J	B++
				Huang et al. 2000, leaves oil, tangerine, Perfum Flavor	B					Bourgou et al. 2012, orange, Sci World J	B++									Pashazanousi et al. 2012, lemon leaves and peel oils, Asian J Chem	B
				Huang et al. 2000, leaves essential oil, C. reticulata, Perfum Flavor	B					Xiao et al. 2016, sweet orange essential oil, Flavour Fragr J	A+++ (0.03-0.07 mg/ml oil)									Spadaro et al. 2012, flavedo oil, C. limon, J Essent Oil Res	B
				Lota et al. 2001, clementin, leaves essential oil, Biochem Syst Ecol	B++ (0.1%-traces)					Zhang et al. 2017, C. sinensis, peel, Food Chem	B++									Cannon et al. 2015, C. limon, peel, J Agric Food Chem, tentative identification	B++
				Kirbaslar et al. 2006a, Turkish mandarin leaves oil, J Essent Oil Res, trace	E					Alonzo et al. 2000, leaves oil, Flavour Fragr J, Valencia variety, trace	A (trace in leaves oil)									Blázquez & Carbó, 2015, peel oil, C. limon, Ind Crop Prod	B
				Karioti et al. 2007, mandarin leaves oils, J Essent Oil Res	B++					Huang et al. 2000, leaves essential oil, C. sinensis, Perfum Flavor	B									Petretto et al. 2016, C. limon, peel, J Food Process Preserv	A (0.03%)
				Tomi et al. 2008, leaves oil, C. clementina, Flavour Fragr J, trace	B++					Druẑić et al. 2016, C. sinensis, leaves oil, J Essent Oil Res	B									Zhang et al. 2017, C. limon, peel, Food Chem	B++
																				Blanco Tirado et al. 1995, leaves oil, J Chromatogr A, C.volkameriana	B++
																				Huang et al. 2000, leaves essential oil, C. limon, Perfum Flavor	B
																				Alonzo et al. 2000, leaves oil, lemon, Flavour Fragr J	A (traces in leaves oil)
																				Ahmed et al. 2001, leaves oil C. limon, J Essent Oil Res	B
																				Kirbaslar & Kirbaslar, 2004, Turkish leaves oil lemon,J Essent Oil Res, trace	E
																				Fanciullino et al. 2005, leaves solvent extraction, lemon and in hybrid C. limon x C. deliciosa, J Agric Food Chem	B++
																				Smadja et al. 2005, C. limon, leaves oil, Flavour Fragr J	B++
36	isocamphene							Jazet Dongmo et al. 2009, leaves oil C. aurantifolia, Afr J Agric Res	B
37	α-fenchene			Njoroge et al. 2008, peel oil, C. reticulata, JEOBP	B (0.05-0.005% w/w)							Kirbaslar & Kirbaslar, 2004, leaves oil, J Essent Oil Res, trace	E	Aliberti et al. 2016, C. medica, varieties liscia and rugosa, peel oil, Molecules	B++ (0.1%)					Cannon et al. 2015, C. limon, peel, J Agric Food Chem, tentative identification	B++
	7,7-dimethyl-3-methylidenebicyclo[2.2.1]heptane																			Dugo & Mondello, 2011, C. limon, petitgrain industrial oil, page 270
38	2-carene	Sawamura & Kurijama, 1988, oil, C. grandis, J Agric Food Chem	B (0.18-0.19% weight oil), authors did nof corfirmed if the standard was confirmed	Tao et al. 2014, C.reticulata, peel oil, Food Chem	B (0.96%)							Lin et al., 2010, fresh leaves, C. aurantium, Biosci Biotechnol Biochem	E	Aliberti et al. 2016, peel oil, C. medica, varieties liscia and rugosa, Molecules	B++ (0.1-0.3%)					Fancello et al. 2016, leaves essential oil, C. limon, Food Sci Technol, delta-2-carene	A++ (21-7 mg/mL)
	(1R,6S)-4,7,7-trimethylbicyclo[4.1.0]hept-4-ene
39	3-carene	Cheong et al. 2011a, peel and blossom (volatile blossom isolated by HS-SPME), pink and white Malaysian pomelo, J Essent Oil Res	A (0.03% in pink and 0.01% in white pomelo peel by HS-SPME and traces in pink and 0.01% in white pomelo peel by solvent extraction; 0.21% in pink and 0.58% in white pomelo blossom)	Ruberto et al. 1997, C. clementina, flavedo oil, J Agric Food Chem	A (0.05%)	Yang et al. 2010, grapefruit, the oil type is not specified (peel, leaves or flower), Nat Prod Res	A, but the oil type is not indicated	Khan et al. 2012, C. paradisi peel, JEOBP	B	Blanco Tirado et al. 1995, peel and leaves oils, J Chromatogr A	B++	Caccioni et al. 1998, C.aurantium rind oil, Int J Food Microbiol	A (0.01%)	Vekiari et al. 2004, leaves and peel, C. medica, delta, J Essent Oil Res	B	Verzera et al. 2003, peel oil, bergamot, J Agric Food Chem, trace, delta	A++ (traces <0.01%)	Lan-Phi et al. 2009, peel essential oil, Food Chem	F (traces) (it is included GC-O)	Caccioni et al. 1998, C. limon, rind oil, Int J Food Microbiol	A (traces <0.01%)
	4,7,7-trimethylbicyclo[4.1.0]hept-3-ene	Tao & Liu, 2012, peel oil, Int J Food Prop	B	Lota et al. 2001, in clementin in leaves and peel essential oils, Biochem Syst Ecol	B++ (0.1%-traces in peel; 6.5-2.4% in leaves)	Uysal et al. 2011, Int J Food Sci Tech	B	Huang et al. 2000, Perfum Flavor, leaves oil, C. aurantifolia Mexican variety	B	Ruberto et al. 1997, C. sinensis, flavedo oil, J Agric Food Chem, delta	A (traces <0.01%)	Mondello et al. 2003, bitter orange oil, J Agric Food Chem, delta, trace	traces, unknown identification method	Verzera et al. 2005, C. medica peel, variety Diamante, J Agric Food Chem	A++ (traces, <0.01%)	Mondello et al. 2003, bergamot oil, J Agric Food Chem, trace, delta	traces, unknown identification method	Huang et al. 2000, delta, leaves essential oil, C. junos, Perfum Flavor	B	Verzera et al. 2001, lemon oil, J Essent Oil Res	B++
		Jabalpurwala et al. 2009, blossom, Phytochemistry	A (traces)	Mondello et al. 2003, mandarin oil, J Agric Food Chem, delta, trace	traces, unknown identification method	Huang et al. 2000, leaves essential oil, C. paradisi, Perfum Flavor, delta	B	Lota et al. 2002, lime leaves essential oil, J Agric Food Chem, trace	B++ (traces)	Caccioni et al. 1998, C. sinensis, rind oil, Int J Food Microbiol	A (0.22-0.03%)	Dugo et al. 2011, peel (trace), neroli (flower), and petitgrain (leaves and twigs), bitter orange oils, J Essent Oil Res, delta	B	Wu et al. 2013, peel, finger citron, Ind Crops Prod	B	Belsito et al. 2007, bergamot peel, J Agric Food Chem	A (traces in 100g of oil)			Lota et al. 2002, lemon, peel and leaves essential oils, J Agric Food Chem	B++ and 13C-NMR (traces in peel; 0.7-0.1% in leaves)
		Zakaria et al. 2010, flower C. grandis, Sohxlet and SPME extraction, Sains Malaysiana	E	Merle et al. 2004, clementine, Biochem Syst Ecol	B	Gancel et al. 2002, C. paradisi, leaves trace, Flavour Fragr J	B++	Gancel et al. 2002, leaves (also in hybrid C. paradisi x C. aurantifolia), d-3-carene, Flavour Fragr J	B++	Mitiku et al. 2000, cold-pressed oil, C. sinensis, Flavour Fragr J, delta	B++ (0.03-0.01%)	Bourgou et al. 2012, bitter orange, Sci World J	B++	Lota et al. 1999, leaves, C. medica, Flavour Fragr J	B++ and 13C-NMR (0.6%-traces)	Furneri et al. 2012, C. bergamia, oil, Eur J Med Chem, in this article the oil source is not specified (peel, flower or leaves)	E			Vekiari et al. 2002, lemon, peel and leaves, J Agric Food Chem	A (2.52-1.05 mg/kg peel oil; 10.4-4.2 mg/kg leaves oil)
		Huang et al. 2017, J Essent Oil Res, flowers	B (whole flowers, flowerbuds, petals, receptacles, flower oils)	Hosni et al. 2010, C. reticulata, Food Chem	B	Gancel et al. 2005, grapefruit, leaves, only hybrid of C. paradisi x sweet orange, delta, J Agric Food Chem	B++	Gancel et al. 2003, leaves C. aurantifolia, J Agric Food Chem	B++	Shen et al. 2002, peel orange, J Agric Food Chem	B	Sokovic & van Griensven, 2006, C. aurantium, leaves and flowers, Eur J Plant Pathol	A, but the oil is obtained from leaves and flowering	Gancel et al. 2005, citron, C. medica, leaves, also hybrid C. medica x C. paradisi, J Agric Food Chem	B++	Huang et al. 2000, leaves essential oil, C. bergamia, Perf Flav, trace, delta	B			Verzera et al. 2004, peel oil, C. limon, Flavour Fragr J, delta	B++
		Huang et al. 2000, leaves essential oil, C. grandis, Perfum Flavor, delta	B	Bourgou et al. 2012, mandarin, C. reticulata, Sci World J	B++	Flamini & Cioni, 2010, Food Chem, branches	B++	Gancel et al. 2005, leaves C. aurantifolia (also hybrid C. aurantifolia x C. paradisi), J Agric Food Chem	B++	Minh Tu et al. 2002, orange, Flavour Fragr J	A (0.1%)	Sarrou et al. 2013, flowers oil, Molecules	A (0.17%)			Kirbaslar et al. 2006a, J Essent Oil Res, delta	E			Verzera et al. 2005, peel oil, C. limon, variety cavone, J Agric Food Chem, delta	A++ (<0.01%)
		Tsai et al. 2017, leaves oil, C. grandis, Molecules, it is indicated only carene	B	Wang et al. 2012 , peel oil C. reticulata, JEOBP, it was only indicated carene	B	Paoli et al. 2016, C. paradisi, leaves oil, J Essent Oil Res, delta	B++ and 13C-NMR (0.2-traces: <0.05%)	Jazet Dongmo et al. 2009, leaves oil C. aurantifolia, Afr J Agric Res	B	Ruberto & Rapisarda, 2002, essential oil, J Food Sci, delta-3-carene, trace	A (traces<0.05%)	Huang et al. 2000, leaves essential oil, C. aurantium, Perfum Flavor	B							Kirbaslar et al. 2006b, Turkish lemon peel oil, J Essent Oil Res	E
				Ndiaye et al. 2017, C. sinensis, peel, JEOBP, trace, delta	B					Lopes et al. 2003, peel oil, C. sinensis, J Essent Oil Res, delta	B	Lota et al. 2001, leaves essential oil, Flavour Fragr J	B++ and 13C-NMR (0.18%-trazas)							Ferhat et al. 2007, C. limon, peel essential oil, Flavour Fragr J	B
				Blanco Tirado et al. 1995, leaves oil, J Chromatogr A	B++					Högnadóttir & Rouseff, 2003, orange peel oil, J Chromatogr A	B	Kirbaslar & Kirbaslar, 2004, leaves oil, J Essent Oil Res	E							Nguyen et al. 2009, lemon oil, Food Chem, delta	B
				Huang et al. 2000, clementine (leaves essential oil), Perfum Flavor	B					Mondello et al. 2003, sweet orange, peel oil, J Agric Food Chem, delta	(0.16-0.14%), unknown identification method	Guerrini et al. 2014, C. aurantium petitgrain, J Appl Bot Food Qual	B and 13C-NMR (8.9%)							Bourgou et al. 2012, oil C. limon, Sci World J	B++
				Fanciullino et al. 2006, mandarin, leaves oil, Flavour Fragr J	A++ and 13C-NMR (7.5%-traces)					Verzera et al. 2004, peel oil, delta, C. sinensis, Flavour Fragr J	B++	Jiang et al. 2011, buds, J Food Sci	B							Spadaro et al. 2012, flavedo oil, C. limon, J Essent Oil Res	B
				Kirbaslar et al. 2006a, Turkish mandarin leaves oil, J Essent Oil Res	E					Sawamura et al. 2005, C. sinensis, J Essent Oil Res, delta	F (0.1%)									Cannon et al. 2015, C. limon, peel, J Agric Food Chem, trace, tentative identification	B++
				Tomi et al. 2008, leaves oil, C. clementina, Flavour Fragr J, delta	B++					Qiao et al. 2008, peel, C. sinensis, Molecules	B (0.14%)									Flamini et al. 2007, gynaecium and leaves, 2007, Anal Chim Acta, C. limon	B++
										Viuda-Martos et al. 2009, JEOBP	B									Huang et al. 2000, leaves essential oil, C. limon, Perfum Flavor, delta	B
										Tao et al. 2009, C. sinensis, peel oil, Int J Food Sci Tech	B									Alonzo et al. 2000, leaves oil, Flavour Fragr J, lemon	B (0.1% in leaves oil)
										Hosni et al. 2010, Food Chem	B									Ahmed et al. 2001, leaves oil C. limon, J Essent Oil Res	B
										Bourgou et al. 2012, orange, Sci World J	B++									Gancel et al. 2003, lemon, leaves, J Agric Food Chem	B++
										Esquivel-Ferriño et al. 2014, peel hexanic extract, J Mex Chem Soc	B									Kirbaslar & Kirbaslar, 2004, Turkish leaves oil lemon,J Essent Oil Res, delta	E
										Xiao et al. 2016, sweet orange essential oil, Flavour Fragr J	B+ (1.51-4.50 mg/ml oil)									Gancel et al. 2005, lemon, leaves, J Agric Food Chem (also in hybrid C. limon x C. paradisi and C. limon x C. sinensis)	B++
										Jabalpurwala et al. 2009, blossom, Phytochemistry	A (0.34%)									Smadja et al. 2005, C. limon, leaves oil, Flavour Fragr J, delta	B++
										Druẑić et al. 2016, C. sinensis, flowers and leaves oils, J Essent Oil Res, delta	B									Fanciullino et al. 2005, leaves solvent extraction, lemon and in hybrid C. limon x C. deliciosa, J Agric Food Chem, delta	B++
										Alonzo et al. 2000, leaves oil, Flavour Fragr J, Valencia variety variety	B (4.1% in leaves oil)
										Huang et al. 2000, leaves essential oil, C. sinensis, Perfum Flavor, delta	B
										Gancel et al. 2003, sweet orange, leaves, J Agric Food Chem	B++
										Gancel et al. 2005, sweet orange, leaves, also hybrid C. sinensis x C. aurantifolia, J Agric Food Chem	B++
										Killiny & Jones, 2017, intact leaves, C. sinensis, J Plant Physiol	A (8.40% in young leaves and 18.23% in mature leaves)
40	4-carene	Baik et al. 2008, J Microbiol Biotechnol, delta	B++	Baik et al. 2008, C. tangerina peel oil, J Microbiol Biotechnol, delta	B++					Baik et al. 2008, C. sinensis peel oil, J Microbiol Biotechnol	B++	Baik et al. 2008, C. aurantium peel oil, J. Microbiolog Biotec, delta	B++
	3,7,7-trimethylbicyclo[4.1.0]hept-4-ene	Tao & Liu, 2012, peel oil, Int J Food Prop	B	Yu et al. 2009, peel, J Sep Sci	B					Chen et al. 2014, peel oil, orange, C. sinensis, J Agric Food Chem	B (0.82% of oil from improved Clevenger; 0.80% of oil from traditional Clevenger)
		Zakaria et al. 2010, flower C. grandis, SPME, Sains Malaysiana	E
41	tricyclene			Hosni et al. 2010, C. reticulata, Food Chem	B			Dugo & Mondello, C. aurantifolia, 2011, 0.01%-trace, Citrus oil, page 31		Verzera et al. 2004, peel oil, C. sinensis, Flavour Fragr J, trace	B++	Bourgou et al. 2012, bitter orange, Sci World J	B++			Verzera et al. 2003, peel oil, bergamot, J Agric Food Chem, trace	A (traces <0.01%)			Verzera et al. 2001, lemon oil, J Essent Oil Res	B
				Bourgou et al. 2012, mandarin, C. reticulata, Sci World J	B++					Bourgou et al. 2012, orange, Sci World J	B++	Dugo & Mondello, 2011, C. aurantium, petitgrain, page 256				Mondello et al. 2003, bergamia, peel oil, J Agric Food Chem, trace	B (traces)			Mondello et al. 2003, lemon, oil, J Agric Food Chem	B (0.0.1%)
												Dugo et al. 2011, neroli, bitter orange, J Essent Oil Res, trace	B			Costa et al. 2010, bergamot peel oil, Flavour Fragr J	B			Verzera et al. 2004, peel oil, C. limon, Flavour Fragr J	B++
																Furneri et al. 2012, C. bergamia, oil, Eur J Med Chem, in this article the oil source is not specified (peel, flower or leaves)	E			Verzera et al. 2005, peel oil, C. limon, variety cavone, J Agric Food Chem	A++ (<0.01%)
																				Yang et al. 2010, lemon, the oil type is not specified (peel, leaves or flower). Nat Prod Res	A, but the oil type is not indicated
																				Bourgou et al. 2012, oil C. limon, Sci World J	B++
																				Spadaro et al. 2012, flavedo oil, C. limon, J Essent Oil Res	B
																				Cannon et al. 2015, C. limon, peel, J Agric Food Chem, tentative identification	B++
																				Sokovic & van Griensven, 2006, C. limon, leaves and flowers, Eur J Plant Pathol	A, but the oil is obtained from leaves and flowering
																				Dugo & Mondello, 2011, petitgrain industrial oil, 0.01%-trace, page 270
	AROMATIC COMPOUNDS RELATED TO MONOTERPENE
42	o-cymene			Yu et al. 2009, peel, J Sep Sci	B			Hai Dang et al. 2016, C. aurantifolia, peel, J Chemistry	B	Xiao et al. 2016, sweet orange essential oil, Flavour Fragr J	B+++ (0.15-2.22 mg/ml oil)	Dugo et al. 2011, neroli (flowers), bitter orange, J Essent Oil Res	B	Hai Dang et al. 2016, C. medica, peel, J Chemistry	B					Alonzo et al. 2000, leaves oil, lemon, Flavour Fragr J, trace	B (traces)
	2-Isopropyltoluene or 1-(1-methylethyl)-2-methylbenzene									Alonzo et al. 2000, leaves oil, Valencia variety, trace, Flavour Fragr J	B (traces in leaves oil)	Ellouze et al. 2012, leaves oil, C. aurantium, J Food Sci	0.89-0.08%)
43	m-cymene															Kirbaslar et al. 2001, Turkish, bergamot peel oil, distilled, J Essent Oil Res, trace	E
44	p-cymene or 4-cymene	Sawamura & Kurijama, 1988, C. grandis, oil, J Agric Food Chem	A (0.03-0.04% weight oil)	Blanco Tirado et al. 1995, C. reticulata, peel and leaves oils, J Chromatogr A	B++	Caccioni et al. 1998, C. paradisi, rind oil, Int J Food Microbiol	A (0.18%)	Lota et al. 2002, lime peel and in trace in leaves, J Agric Food Chem	B++ and 13C-NMR (5.2-0.2% in peel; traces in leaves)	Caccioni et al. 1998, C. sinensis, rind oil, Int J Food Microbiol	A (traces <.0.01%)	Song et al. 2000b, Citrus aurantium peel oil, variety Cyathifera (daidai), Flavour Fragr J, trace	A (traces <0.05% w/w)	Lota et al.1999, peel and leaves essential oils, Flavour Fragr J	B++ (0.5-0.2% in peel; 0.1-traces in leaves)	Russo et al. 2001, essential oil bergamot, J Essent Oil Res	it is not indicated in the article	Song et al. 2000a, peel oil, C. junos, Flavour Fragr J	A+++ (0.33% w/w)	Blanco Tirado et al. 1995, peel oil, J Chromatogr A	B++
	1-isopropyl-4-methylbenzene	Cheong et al. 2011b, pink and white Malaysian pomelo, J Essent Oil Res	A+ (15.1 ppm in pink pomelo and 6.8 ppm in white pomelo)	Naef & Velluz, 2001, tangerin C. reticulata (trace), peel, J Essent Oil Res	A++ (traces)	Khan et al. 2012, C. paradisi peel, JEOBP	B	Minh Tu et al. 2002, lime, Flavour Fragr J	B (0.1%)	Mitiku et al. 2000, cold-pressed oil, C. sinensis, Flavour Fragr J, trace	B++ (traces)	Lota et al. 2001, leaves and peel (almost trace), Flavour Fragr J	B++ (0.5%-traces in peel; 0.3%-traces in leaves)	Verzera et al. 2005, C. medica peel, variety Diamante, J Agric Food Chem	A (traces <0.01%)	Kirbaslar et al. 2001, Turkish, bergamot peel oil, J Essent Oil Res	E	Choi, 2006, peel oil, yuzu, J Agric Food Chem	B	Caccioni et al. 1998, C. limon, rind oil, Int J Food Microbiol
		Cheong et al. 2011a, peel and blossom (volatile blossom isolated by HS-SPME), pink and white Malaysian pomelo, J Essent Oil Res	A (traces:<0.01% in pink and white pomelo peel by HS-SPME and 0.02% in pink and 0.04% in white pomelo peel by solvent extraction; 0.32% in pink and 0.27% in white pomelo blossom)	Mondello et al. 2003, mandarin, peel oil, J Agric Food Chem	A (it was identified together limonene)	Jabalpurwala et al. 2009, blossom, Phytochemistry	A (1.92%)	Gancel et al. 2002, C. aurantifolia, lime, peel and leaves, Flavour Fragr J	B++	Shen et al. 2002, peel orange, J Agric Food Chem	B	Mondello et al. 2003, bitter orange, peel oil, J Agric Food Chem	A (it was identified together limonene)	Wu et al. 2013, peel, finger citron, Ind Crops Prod	B	Verzera et al. 2003, peel oil, bergamot, J Agric Food Chem	A (0.2-0.1%)	Lan-Phi et al. 2009, peel essential oil, Food Chem	B+++ (0.06-0.04%)	Baratta et al. 1998, C. limon, essential oil, Flavour Fragr J	B
		Liu et al. 2012, peel, J Agric Food Chem	A (2.67 mg/g)	Merle et al. 2004, clementine, Biochem Syst Ecol	B	Huang et al. 2000, leaves essential oil, C. paradisi, Perfum Flavor	B	Craske et al. 2005, Mexican lime and also in Microcitrus australe (Australian lime), peel oil, J Sci Food Agric	B	Högnadóttir & Rouseff, 2003, orange peel oil, J Chromatogr A	A+++ (coeluted with limonene)	Dugo et al. 2011, peel, neroli (flowers), petitgrain (leaves and twigs), bitter orange oils, J Essent Oil Res	B	Venturini et al. 2014, essential oil peel, C. medica, Food Technol Biotechnol	B++	Poiana et al. 2003, bergamot essential oil, Flavour Fragr J	A (0.7-0.5% in cold-pressed, distilled and alkali-treated oils; 0.8-0.6% in SC-CO2 extracts)	Tomiyama et al. 2012, yuzu peel, Flavour Fragr J	A (0.38%)	Verzera et al. 2001, lemon oil, J Essent Oil Res	B
		Liu et al. 2015, C. maxima, peel, J Sci Food Agric, red and pale green pummelo	A (0.21 mg/g in red pummelo; 0.19 mg/g in pale green pummelo)	Dugo et al. 2005, peel oil, C. tangerina, Flavour Fragr J	A (0.54%)	Gancel et al. 2002, C. paradisi, leaves trace, Flavour Fragr J	B++	Costa et al. 2014, lime, J Essent Oil Res	B	Mondello et al. 2003, sweet orange, peel oil, J Agric Food Chem	A (it was identified together limonene)	Bourgou et al. 2012, bitter orange, Sci World J	B++	Aliberti et al. 2016, peel oil, C. medica, variety rugosa, Molecules	B++ (1.0%)	Mondello et al. 2003, bergamot oil, J Agric Food Chem	A (it was identified together limonene)	Huang et al. 2000, leaves essential oil, Perfum Flavor, C. junos	B	Lota et al. 2002, lemon, peel and leaves essential oils, J Agric Food Chem	B++ and 13C-NMR (5.9-0.1% in peel; 0.1%-traces in leaves)
		Zhang et al. 2017, C.grandis, peel, Food Chem	B++	Fanciullino et al. 2006, mandarin, peel and leaves oil, Flavour Fragr J	A++ and 13C-NMR (1.4%-traces in peel oil; 38.8%-traces in leaves)	Gancel et al. 2003, leaves, only hybrid C. deliciosa x C. paradisi, J Agric Food Chem	B++	Ndiaye et al. 2017, C. aurantifolia, peel, JEOBP	B	Verzera et al. 2004, peel oil, C. sinensis, Flavour Fragr J, trace	B++	Jabalpurwala et al. 2009, blossom, Phytochemistry	A (0.67%)	Deng et al. 2017, essential oil, peel, C. medica, Medicines	B	Sawamura et al. 2006, C. bergamia, Flavour Fragr J	B+++ (1.4% in 100 g of oil)			Vekiari et al. 2002, lemon, peel oil, J Agric Food Chem	A (1.57-0.42 mg/kg oil)
		Ndiaye et al. 2017, C. maxima, peel oil, JEOBP	B	Pino & Quijano, 2007, cold pressed oil mandarin, C. reticulata, JEOBP	B	Gancel et al. 2005, leaves, only hybrid of C. paradisi x sweet orange, J Agric Food Chem	B++	Jabalpurwala et al. 2009, blossom, Phytochemistry	A (1.27%)	Njoroge et al. 2005, peel, C. sinensis, Washington variety, Flavour Fragr J	A (0.05-0.005%)	Jiang et al. 2011, buds, J Food Sci	B	Huang et al. 2000, leaves essential oil, C. medica, Perfum Flavor	B	Belsito et al. 2007, bergamot peel, J Agric Food Chem, it was identified together limonene	A (46.29-32-52% in 100 g of oil, together limonene)			Mondello et al. 2003, lemon, oil, J Agric Food Chem	A (0.35%)
		Huang et al. 2000, leaves essential oil, C. grandis, Perfum Flavor	B	Njoroge et al. 2008, peel oil, C. reticulata, JEOBP	A (0.2% w/w)	Flamini & Cioni, 2010, branches, Food Chem	B++	Huang et al. 2000, leaves oil, C. aurantifolia Mexican variety, Perfum Flavor	B	Sawamura et al. 2005, C. sinensis, J Essent Oil Res, trace	F (traces)	Huang et al. 2000, leaves essential oil, C. aurantium, Perfum Flavor	B	Gancel et al. 2005, citron, C. medica, leaves, also hybrid C. medica x C. paradisi, J Agric Food Chem	B++	Cosimi et al. 2009, peel, J Stored Prod Res	B			Verzera et al. 2004, peel oil, C. limon, Flavour Fragr J	B++
		Jabalpurwala et al. 2009, blossom, Phytochemistry	A (13.62%)	Viuda-Martos et al. 2009, JEOBP, C. reticulata	B	Paoli et al. 2016, C. paradisi, leaves oil, J Essent Oil Res	B++ and 13C-NMR (12.5-traces: <0.05%)	Gancel et al. 2003, leaves, only hybrid C. aurantifolia x C. deliciosa, J Agric Food Chem	B++	Choi, 2006, peel oil, C. sinensis, J Agric Food Chem	B	Kirbaslar & Kirbaslar, 2004, leaves oil, J Essent Oil Res, trace	E	Luro et al. 2012, citron, leaves, C. medica, Phytochemistry	B++	Costa et al. 2010, bergamot peel oil, Flavour Fragr J	B			Verzera et al. 2005, peel oil, C. limon, variety cavone, J Agric Food Chem	A (<0.01%)
		Huang et al. 2017, J Essent Oil Res, flowers	B (flower oils)	Espina et al. 2011, C. reticulata, peel essential oil, Food Control	A (0.21%)					Espina et al. 2011, C. sinensis, peel essential oil, Food Control	A (0.10%)	Guerrini et al. 2014, C. aurantium petitgrain, J Appl Bot Food Qual	B (0.5%)			Furneri et al. 2012, C. bergamia, oil, Eur J Med Chem, in this article the oil source is not specified (peel, flower or leaves)	E			Kirbaslar et al. 2006b, Turkish lemon peel oil, J Essent Oil Res	E
				Liu et al. 2012, peel, J Agric Food Chem	A (3.59 mg/g)					Bourgou et al. 2012, orange, Sci World J	B++					Huang et al. 2000, leaves essential oil, C. bergamia, Perf Flav	B			Flamini et al. 2007, mature flowers, staments, gynaecium, pericarp, adult leaves, Anal Chim Acta, C. limon	B++
				Bourgou et al. 2012, mandarin, C. reticulata, Sci World J	B++					Khan et al. 2012, C. sinensis, peel, JEOBP	B									Viuda-Martos et al. 2009, lemon, JEOBP	B
				Zhang et al. 2017, C. reticulata, peel, Food Chem	B++					Chen et al. 2014, peel oil, orange, C. sinensis, J Agric Food Chem	B (2.32% of oil from improved Clevenger; 2.23% of oil from traditional Clevenger)									Nguyen et al. 2009, lemon oil, Food Chem	B
				Ndiaye et al. 2017, C. reticulata, peel oil, JEOBP	B					Xiao et al. 2016, sweet orange essential oil, Flavour Fragr J	A (0.04-0.11 mg/ml oil)									Espina et al. 2011, C. limon, peel essential oil, Food Control	A (3.29%)
				Jabalpurwala et al. 2009, blossom, Phytochemistry	A (0.57%)					Ndiaye et al. 2017, C. sinensis, peel oil, JEOBP	B									Bourgou et al. 2012, oil C. limon, Sci World J	B++
				Huang et al. 2000, leaves essential oil, C. reticulata, Perfum Flavor	B					Jabalpurwala et al. 2009, blossom, Phytochemistry	A (1.68%)									Spadaro et al. 2012, flavedo oil, C. limon, J Essent Oil Res	B
				Huang et al. 2000, leaves oil, Perfum Flavor	B					Blanco Tirado et al. 1995, leaves oil, J Chromatogr A	B++									Liu et al. 2012, peel, C. limon, J Agric Food Chem	A (1.59 mg/g)
				Lota et al. 2001, clementin, leaves essential oil, Biochem Syst Ecol	B++ (0.2%-traces)					Alonzo et al. 2000, leaves oil, Valencia variety, Flavour Fragr J	B (0.7% in leaves oil)									Cannon et al. 2015, C. limon, peel, J Agric Food Chem, tentative identification	B++
				Fanciullino et al. 2005, leaves solvent extraction mandarin, J Agric Food Chem	B++					Huang et al. 2000, leaves essential oil, C. sinensis, Perfum Flavor	B									Blázquez & Carbó, 2015, peel essential oil, lemon, Ind Crops Prod, trace	B
				Kirbaslar et al. 2006a, Turkish mandarin leaves oil, J Essent Oil Res	E					Gancel et al. 2003, sweet orange, leaves, also hybrid C. sinensis x C. deliciosa, J Agric Food Chem	B++									Zhang et al. 2017, C. limon, peel, Food Chem	B++
				Karioti et al. 2007, mandarin leaves oils, J Essent Oil Res	B++					Gancel et al. 2005, sweet orange, leaves, also hybrid C. sinensis x C. aurantifolia, J Agric Food Chem	B++									Jabalpurwala et al. 2009, blossom, Phytochemistry, variety Volkamer and Lisbon and Poderosa. The indicated percentage is for Volkamer, for the other two varieties is similar to C. aurantifolia	A (0.48%)
				Tomi et al. 2008, leaves oil, C. clementina, Flavour Fragr J	B++					Killiny & Jones, 2017, intact leaves, C. sinensis, J Plant Physiol	A (1.30% in young leaves and 1.45% in mature leaves)									Huang et al. 2000, leaves essential oil, C. limon, Perfum Flavor	B
																				Alonzo et al. 2000, leaves oil, lemon, Flavour Fragr J	B (0.1% in leaves oil)
																				Ahmed et al. 2001, leaves oil C. limon, J Essent Oil Res	B
																				Gancel et al. 2003, lemon, leaves, J Agric Food Chem (also in hybrid C. limon x mandarin)	B++
																				Kirbaslar & Kirbaslar, 2004, leaves oil, J Essent Oil Res, trace	E
																				Gancel et al. 2005, lemon, leaves, J Agric Food Chem (also in hybrid C. limon x C. paradisi and C. limon x C. sinensis)	B++
																				Smadja et al. 2005, C. limon, leaves oil, Flavour Fragr J	B++
																				Guerrini et al. 2014, lemon petitgrain, J Appl Bot Food Qual	B (1.9-0.3%)
45	p-cymenene or α-p-dimethylstyrene or benzene, 1-methyl-4-(1-methylethenyl)	Yu et al. 2009, peel, J Sep Sci	B	Pino et al. 2006, cold pressed oil, mandarin, C. reticulata, JEOBP, trace	B	Jabalpurwala et al. 2009, blossom, Phytochemistry	A (0.87%)	Lota et al. 2002, lime peel, J Agric Food Chem (variety kirk)	B++ (0.1%)	Ndiaye et al. 2017, C. sinensis, peel, JEOBP, trace	B	Dugo et al. 2011, peel, bitter orange oil, J Essent Oil Res	B	Deng et al. 2017, C. medica, peel oil obtained only by ultrafiltration, Medicines	B			Lan-Phi et al. 2009, peel essential oil, Food Chem, tentative identification	E (traces), (it is included GC-O)	Lota et al. 2002, lemon, peel essential oil, J Agric Food Chem	B++ (traces in peel)
	or dehydro-4-cymene or dehydro-p-cymene	Cheong et al. 2011a, blossom and peel extract (volatile blossom isolated by HS-SPME), pink and white Malaysian pomelo, J Essent Oil Res	E (traces: <0.01% in pink and white pomelo peel solvent extract; 0.11% in pink and 0.05% in white pomelo blossom)	Yu et al. 2009, peel, J Sep Sci	B			Ndiaye et al. 2017, C. aurantifolia, peel oil, JEOBP	B	Jabalpurwala et al. 2009, blossom, Phytochemistry	A (0.62%)	Jabalpurwala et al. 2009, blossom, Phytochemistry	A (0.31%)					Tomiyama et al. 2012, yuzu peel, Flavour Fragr J	A (0.04%)	Cannon et al. 2015, C. limon, peel, J Agric Food Chem, trace, tentative identification	B++
		Ndiaye et al. 2017, C. maxima, peel, JEOBP	B	Jabalpurwala et al. 2009, blossom, Phytochemistry	A (0.43%)			Jabalpurwala et al. 2009, blossom, Phytochemistry	A (0.39%)	Druẑić et al. 2016, C. sinensis, leaves oil, J Essent Oil Res	B	Huang et al. 2000, leaves essential oil, C. aurantium, Perfum Flavor	B					Miyazato et al .2012, yuzu volatile oil, Eur Food Res Technol	A+	Jabalpurwala et al. 2009, blossom, Phytochemistry, variety Volkamer and Lisbon and Poderosa. The indicated percentage is for Volkamer, for the other two varieties is similar to C. aurantifolia	A (0.38%)
		Jabalpurwala et al. 2009, blossom, Phytochemistry	A (1.01%)	Huang et al. 2000, leaves essential oil, C. reticulata, Perfum Flavor	B			Paoli et al. 2016, C. paradisi, leaves oil, J Essent Oil Res	B++ and 13C-NMR (2.3%-traces: <0.05%)			Druẑić et al. 2016, C. aurantium, leaves oil, J Essent Oil Res	B					Huang et al. 2000, leaves essential oil, C. junos, Perf Flav	B	Smadja et al. 2005, C. limon, leaves oil, Flavour Fragr J	B++
				Fanciullino et al. 2006, mandarins, leaves, Flavour Fragr J	A++ and 13C-NMR (3.6%-traces)
				Kirbaslar et al. 2006a, Turkish mandarin leaves oil, J Essent Oil Res	E
	OXYGENATED MONOTERPENES
	ALCOHOL
46	linalool or 3,7-dimethyl-1,6-octadien-3-ol or linalol or linalyl alcohol or b-linalool or linalol	Sawamura & Kurijama, 1988, C. grandis, J Agric Food Chem	A (0.24-0.29% weight oil)	Ruberto et al. 1997, C. clementina, flavedo oil, J Agric Food Chem	A (0.53%)	Caccioni et al. 1998, C. paradisi, rind oil, Int J Food Microbiol	A (0.25-0.20%)	Lota et al. 2002, lime peel and leaves essential oils, J Agric Food Chem	B++ and 13C-NMR (1.4-0.2% in peel; 1.5-1.1% in leaves)	Ruberto et al. 1997, C. sinensis, flavedo oil, J Agric Food Chem	A (0.44%)	Caccioni et al. 1998, C.aurantium rind oil, Int J Food Microbiol	A (0.78%)	Lota et al. 1999, peel and leaves essential oils, C. medica, Flavour Fragr J	B++ and 13C-NMR (0.3-0.2% in peel; 1.1-1.6% in leaves)	Russo et al. 2001, essential oil bergamot, J Essent Oil Res	it is not indicated in the article	Song et al. 2000a, peel oil, C. junos, Flavour Fragr J	A+++ (1.56% w/w)	Blanco Tirado et al. 1995, peel and leaves oils, J Chromatogr A	B++
		Minh Tu et al. 2002, Flavour Fragr J	A (0.1%)	Lota et al. 2001, leaves and peel essential oils, clementin, Biochem Syst Ecol	B++ and 13C-NMR (0.8-2.3% in peel; 23.5-16.6% in leaves)	Pino & Sanchez, 2000, grapefruit peel oil, J Essent Oil Res	B	Gancel et al. 2002, C. aurantifolia, lime, peel and leaves, Flavour Fragr J	B++	Caccioni et al. 1998, C. sinensis, rind oil, Int J Food Microbiol	A (1.54-0.41%)	Pino & Rosado, 2000, bitter orange oil, J Essent Oil Res	B	Vekiari et al. 2004, peel and leaves, C. medica, J Essent Oil Res	B	Kirbaslar et al. 2001, Turkish, bergamot peel oil, J Essent Oil Res	E	Choi, 2006, peel oil, yuzu, J Agric Food Chem	B	Baratta et al. 1998, C. limon, essential oil, Flavour Fragr J	B
		Njoroge et al. 2005, pummelo, J Agric Food Chem	A (0.1%)	Naef & Velluz, 2001, tangerina C. reticulata peel, J Essent Oil Res	A++ (0.3%)	Lin & Rouseff, 2001, grapefruit, peel oil, Flavour Fragr J	A+++	Minh Tu et al. 2002, lime, Flavour Fragr J	A (0.1%)	Mitiku et al. 2000, cold-pressed oil, C. sinensis, Flavour Fragr J	A++ (0.35-0.12%)	Song et al. 2000b, Citrus aurantium peel oil, variety Cyathifera (daidai), Flavour Fragr J	B+++ (0.2% w/w)	Verzera et al. 2005, C. medica peel, variety Diamante, J Agric Food Chem	A++ (0.09%)	Verzera et al. 2003, peel oil, bergamot, J Agric Food Chem	A (4.63-2.30%)	Oh et al. 2007, peel, C. junos, J Appl Biol Chem	B	Caccioni et al. 1998, C. limon, rind oil, Int J Food Microbiol	A (0.48-0.18%)
		Oh et al. 2007, C. grandis, peel, J Appl Biol Chem	B	Ruberto & Rapisarda, 2002, essential oil, J Food Sci	A (0.9%)	Feger et al. 2001b, peel oil, J Essent Oil Res	B	Selvaraj et al. 2002, C. aurantifolia (variety kagzi), peel and leaves, J Essent Oil Res	F	Shen et al. 2002, peel orange, J Agric Food Chem	B	Lota et al. 2001, leaves and peel essential oils, C. aurantium, Flavour Fragr J	B++ and 13C-NMR (5.2%-traces in peel; 37.7-22.6% in leaves; 1.0% in Australian C. aurantium leaves)	Wu et al. 2013, peel, finger citron, Ind Crops Prod	B	Poiana et al. 2003, bergamot essential oil, Flavour Fragr J	A (11.8-12.1% in cold-pressed, distilled and alkali-treated oils; 13.9-9.3% in SC-CO2 extracts)	Lan-Phi et al. 2009, peel essential oil, Food Chem	B+++ (2.9-1.9%)	Verzera et al. 2001, lemon oil, J Essent Oil Res	B++
		Baik et al. 2008, J Microbiol Biotechnol	B++	Minh Tu et al. 2002, Flavour Fragr J, tangerine	A (0.2%)	Gancel et al. 2002, C. paradisi, peel and leaves, Flavour Fragr J	B++	Chisholm et al. 2003a, extracted and distilled lime, Flavour Fragr J	A+++	Minh Tu et al. 2002, orange, Flavour Fragr J	A (0.45%)	Mondello et al. 2003, bitter orange, peel oil, J Agric Food Chem	A (0.32-0.31%)	Venturini et al. 2014, essential oil peel, C. medica, Food Technol Biotechnol	B++	Mondello et al. 2003, bergamot, peel oil, J Agric Food Chem	A (7.52-7.67%)	Miyazawa et al. 2009, polar volatile part, yuzu peel oil, J Agric Food Chem	A+ (74.94%), polar volatile part	Lota et al. 2002, lemon, leaves and peel essential oils, J Agric Food Chem	B++ and 13C-NMR (0.2-0.4% in peel; 2.1-1.4% in leaves; 16.0% and 38.9% only in variety Barum C. limon peel and leaves, respectively)
		Yu et al. 2009, peel, J Sep Sci	B	Buettner et al. 2003, C. clementina, Eur Food Res Tech, the stereochemistry was not determined	A+++	Njoroge et al. 2005, red grapefruit, J Agric Food Chem	A (0.1%)	Craske et al. 2005, Mexican lime and also in Microcitrus australe (Australian lime), peel oil, J Sci Food Agric	B	Ruberto & Rapisarda, 2002, essential oil, J Food Sci	A (2.6%)	Boussaada & Chemli, 2006, flowers, leaves and peel oils, C. aurantium, JEOBP	B++	Petretto et al. 2016, C.medica, J Food Process Preserv, peel	A (0.08%)	Sawamura et al. 2006, C. bergamia, Flavour Fragr J	B+++ (8.8% in 100 g of oil)	Tomiyama et al. 2012, yuzu peel, Flavour Fragr J	A+ (2.50%)	Vekiari et al. 2002, lemon, leaves and peel oils, J Agric Food Chem	A (13.37-3.35 mg/kg peel oil; 24.6-8.0 mg/kg leaves oil)
		Hosni et al. 2010, Food Chem	B	Chisholm et al. 2003b, C. reticulata, Flavour Fragr J	B+++	Kirbaslar et al. 2006b, Turkish C. paradisi peel oil, J Essent Oil Res	E	Costa et al. 2014, lime, J Essent Oil Res	B	Högnadóttir & Rouseff, 2003, orange peel oil, J Chromatogr A	A+++ (0.68%)	Boussaada et al. 2007, flowers, leaves and peel oils, C. aurantium, JEOBP	B++	Aliberti et al. 2016, peel oil, C. medica, varieties liscia and rugosa, Molecules	B++ (0.3-1.3%)	Belsito et al. 2007, bergamot peel, J Agric Food Chem	A (7.81-14.41% in 100 g of oil)	Miyazato et al .2012, yuzu volatile oil, Eur Food Res Technol, the most odour active compound	A+ (R)-linalool	Mondello et al. 2003, lemon, oil, J Agric Food Chem	A (0.12-0.13%)
		Cheong et al. 2011a, peel and blossom (volatile blossom isolated by HS-SPME), pink and white Malaysian pomelo, J Essent Oil Res	A (0.10% in pink and 0.08% in white pomelo peel by HS-SPME and 0.25% in pink and 0.17% in white pomelo peel by solvent extraction; 56.53% in pink and 9.17% in white pomelo blossom)	Mondello et al. 2003, mandarin oil, J Agric Food Chem	A (0.09%)	Flamini & Cioni, 2010, unopened and opened flower, nectar, leaves buds, leaves, branches, essential oil, and ovary and pericarp, Food Chem	B++	Hai Dang et al. 2016, C. aurantifolia, J Chemistry	B	Lopes et al. 2003, peel oil, C. sinensis, J Essent Oil Res	B	Baik et al. 2008, C. aurantium peel oil, J. Microbiolog Biotec	B++	Hai Dang et al. 2016, C. medica, J Chemistry	B	Cosimi et al. 2009, peel, J Stored Prod Res	B	Huang et al. 2000, leaves essential oil, C. junos, Perf Flav	B	Verzera et al. 2004, peel oil, C. limon, Flavour Fragr J	B++
		Cheong et al. 2011b, peel solvent extract, pink and white Malaysian pomelo, J Essent Oil Res	A+ (832.3 ppm in pink pomelo and 300.0 ppm in white pomelo)	Dugo et al. 2005, peel oil, C. tangerine, Flavour Fragr J	A (0.65%)	Uysal et al. 2011, Int J Food Sci Tech	B	Zhang et al. 2017, lime, peel, Food Chem, beta	A++ (20.87 mg/g)	Mondello et al. 2003, sweet orange peel oil, J Agric Food Chem	A (0.30-0.27%)	Hosni et al. 2010, Food Chem	B	Mitropoulou et al. 2017, C. medica, essential oil and HS-SPME peel, LWT-Food Sci Technol	B	Costa et al. 2010, bergamot peel oil, Flavour Fragr J	B			Verzera et al. 2005, peel oil, C. limon, variety cavone, J Agric Food Chem	A++ (0.14%)
		Chung et al. 2012, Dangyooja, peel, J. Korean Soc Appl Biol Chem	B	Fanciullino et al. 2006, mandarin, peel and leaves oil, Flavour Fragr J	A++ and 13C-NMR (1.5%-traces in peel; 55.3-0.2% in leaves)	Khan et al. 2012, C. paradisi peel, JEOBP	B	Ndiaye et al. 2017, C. aurantifolia, peel oil, JEOBP	B	Verzera et al. 2004, peel oil, C. sinensis, Flavour Fragr J	B++	Dugo et al. 2011, peel, neroli (flowers) and petitgrain (leaves and twigs), bitter orange oil, J Essent Oil Res	B	Deng et al. 2017, C. medica, peel oil obtained only by vacuum distillation, Medicines	B	Furneri et al. 2012, C. bergamia, oil, Eur J Med Chem, in this article the oil source is not specified (peel, flower or leaves)	E			Kirbaslar et al. 2006b, Turkish lemon peel oil, J Essent Oil Res	E
		Liu et al. 2012, peel, J Agric Food Chem	A (5.03 mg/g)	Pino & Quijano, 2007, cold pressed oil, mandarin, C. reticulata, JEOBP	B	Petretto et al. 2016, C. paradisi, J. Food Process Preserv, peel	A (0.06%)	Fouad & da Camara, 2017, C. aurantifolia, peel oil, J Stored Prod Res	B	Njoroge et al. 2005, peel oil, C. sinensis, Flavour Fragr J	A (0.5-0.4%)	Deterre et al. 2012, C. aurantium, oil and distillate heat cut, Flavour Fragr J	A+++ (4243.83 mg/L in peel oil; 67.99 mg/L in distillate heat cut)	Huang et al. 2000, leaves essential oil, C. medica, Perfum Flavor	B	Huang et al. 2000, leaves essential oil, C. bergamia, Perfum Flavor	B			Ferhat et al. 2007, peel essential oil, C. limon, Flavour Fragr J	B
		Tao & Liu, 2012, peel oil, Int J Food Prop	B	Karioti et al. 2007, mandarin peel and leaves oil, C. reticulata, J Essent Oil Res	B++	Zhang et al. 2017, C. paradisi, peel, Food Chem	A++ (19.30-6.50 mg/g)	Jabalpurwala et al. 2009, blossom, Phytochemistry	A (3.84%)	Sawamura et al. 2005, C. sinensis, J Essent Oil Res	A++ (0.7-0.4%)	Bourgou et al. 2012, bitter orange, Sci World J	B++	Gancel et al. 2005, citron, C. medica, leaves, also hybrid C. medica x C. paradisi, J Agric Food Chem	B++	Kirbaslar et al. 2006a, Turkish, bergamot leaves essential oil, J Essent Oil Res	E			Flamini et al. 2007, flower buds, mature flowers, petals, stamens, gynaecium, young leaves and in unripe pericarp. C. limon, Anal Chim Acta	B++
		Liu et al. 2015, C. maxima, peel, J Sci Food Agric, red and pale green pummelo, beta-linalool	A (14.55 mg/g in red pummelo; 16.20 mg/g in pale green pummelo)	Njoroge et al. 2008, peel oil, C. reticulata, JEOBP	A (1.0-0.7% w/w)	Jabalpurwala et al. 2009, blossom, Phytochemistry	A (28.66%)	Huang et al. 2000, leaves oil, C. aurantifolia Mexican variety, Perfum Flavor	B	Choi, 2006, peel oil, C. sinensis, J Agric Food Chem	B	Rowshan & Najafian, 2015, C. aurantium, peel, JEOBP	B	Luro et al. 2012, citron, leaves, C. medica, Phytochemistry	B++					Viuda-Martos et al. 2009, lemon, JEOBP	B
		Sun et al. 2014, Flavour Fragr J	A+ (4482-1916 mg/mL)	Baik et al. 2008, C. tangerina peel oil, J Microbiol Biotechnol	B++	Huang et al. 2000, leaves oil petitgrain, grapefruit, Perfum Flavor	B	Gancel et al. 2003, leaves C. aurantifolia (also hybrid C. aurantifolia x C. deliciosa), J Agric Food Chem	B++	Qiao et al. 2008, peel, C. sinensis, Molecules	A+ (0.92%)	Petretto et al. 2016, C.aurantium, J Food Process Preserv, peel	A (4.85%)							Nguyen et al. 2009, lemon oil, Food Chem	B
		Sun et al. 2014, C. grandis, peel oil, J Agric Food Chem	A+++ (2684 mg/mL, fresh oil)	Yu et al. 2009, peel, J Sep Sci	B	Gancel et al. 2003, grapefruit, leaves, also hybrid C. deliciosa x C. paradisi, J Agric Food Chem	B++	Gancel et al. 2005, leaves C. aurantifolia (also hybrid C. aurantifolia x C. paradisi), J Agric Food Chem	B++	Baik et al. 2008, C. sinensis peel oil, J Microbiol Biotechnol	B++	Sarrou et al. 2013, flowers, leaves and peel oils, Molecules	A (0.76% in peel; 29.14% in flowers; 58.21% in young leaves; 36.03% in old leaves)							Espina et al. 2011, C. limon, peel essential oil, Food Control	A (0.18%)
		Hai Dang et al. 2016, C. grandis, peel, J Chemistry	B	Viuda-Martos et al. 2009, JEOBP	B	Gancel et al. 2005, grapefruit, leaves, also hybrid of C. paradisi x sweet orange, J Agric Food Chem	B++	Jazet Dongmo et al. 2009, leaves oil C. aurantifolia, Afr J Agric Res	B	Viuda-Martos et al. 2009, JEOBP	B	Jabri-Karoui & Marzouk, 2013, peel, BioMed Res Int	A++ (1.56%)							Pashazanousi et al. 2012, lemon, peel and leaves oils, Asian J Chem	B
		Li et al. 2016, C. grandis, peel essential oil, J Agric Food Chem	A+++ (1776 mg/mL in fresh oil; 1659 mg/mL in uv-air treated oil)	Hosni et al. 2010, Food Chem	B	Paoli et al. 2016, C. paradisi, leaves oil, J Essent Oil Res	B++ and 13C-NMR (12.0-0.9%)			Tao et al. 2009, C. sinensis, peel oil, Int J Food Sci Tech	B	Zhang et al. 2017, peel, C. aurantium, Food Chem	A++ (157.38 mg/g)							Liu et al. 2012, peel, C. limon, J Agric Food Chem	A (12.60 mg/g)
		Zhang et al. 2017, C. grandis, peel, Food Chem, beta	A++ (421.0-3.46 mg/g)	Espina et al. 2011, C. reticulata, peel essential oil, Food Control	A (0.54%)					Benelli et al. 2010, C. sinensis, extraction cold pressed, J Supercrit Fluids	E	Alissandrakis et al. 2003, flower, sour orange, Food Chem	E							Spadaro et al. 2012, flavedo oil, C. limon, J Essent Oil Res	B
		Ndiaye et al. 2017, C. maxima, peel, JEOBP	B	Liu et al. 2012, peel, J Agric Food Chem	A (25.39 mg/g)					Hosni et al. 2010, Food Chem	B	Jabalpurwala et al. 2009, blossom, Phytochemistry	A (45.09%)							Bourgou et al. 2012, oil C. limon, Sci World J	B++
		Jabalpurwala et al. 2009, blossom, Phytochemistry	A (45.35%)	Bourgou et al. 2012, mandarin, C. reticulata, Sci World J	B++					Espina et al. 2011, C. sinensis, peel essential oil, Food Control	A (0.57%)	Druẑić et al. 2016, C. aurantium, flowers and leaves oils, J Essent Oil Res	B							Cannon et al. 2015, C. limon, peel, J Agric Food Chem, tentative identification, odour active component	B+++
		Zakaria et al. 2010, Sains Malaysiana, flower C. grandis, hydrodistillation Soxhlet and SPME	E	Sultana et al. 2012, peel oil, C. reticulata, Asian Pac J. Trop Biomed	B					Liu et al. 2012, peel, J Agric Food Chem	A (34.74 mg/g)	Huang et al. 2000, leaves essential oil, C. aurantium, Perfum Flavor	B							Blázquez & Carbó, 2015, peel essential oil, lemon, Ind Crops Prod, trace	B
		Huang et al. 2017, J Essent Oil Res, flowers	B (whole flowers, flowerbuds, petals, filaments, anthers and pollen, ovaries, columns, receptacles, flower oils).	Wang et al. 2012, peel oil C. reticulata, JEOBP	B					Bourgou et al. 2012, orange, Maltaise, Sci World J	B++	Kirbaslar & Kirbaslar, 2004, leaves oil, J Essent Oil Res	E							Petretto et al. 2016, C. limon, J Food Process Preserv, peel	A (0.15%)
		Huang et al. 2000, leaves essential oil, C. grandis, Perfum Flavor	B	Elmaci & Onogur, 2012, peel, C. reticulata, clementine, Acta Aliment	B					Khan et al. 2012, C. sinensis, peel, JEOBP	B	Ellouze et al. 2012, leaves oil, C. aurantium, J Food Sci	A (65.97-43.20%)							Loizzo et al. 2016, C. limon, peel and leaves, Chem Biodiversity	A (0.21%-traces:<0.1% in peel; 0.74 in leaves)
		Singh et al. 2010, leaves oil C. maxima, Food Chem Toxicol	B	Tao et al. 2014, C. reticulata peel oil, Food Chem	A (2.92%)					Chen et al. 2014, peel oil, orange, C. sinensis, J Agric Food Chem	B (0.66% of oil from improved Clevenger; 0.52% of oil from traditional Clevenger)	Guerrini et al. 2014, C. aurantium petitgrain, J Appl Bot Food Qual	B and 13C.NMR (8.8%)							Zhang et al. 2017, C. limon, peel, Food Chem, beta	A++ (65.25-19.53 mg/g)
		Chintaluri et al. 2015, oil leaves, C. maxima, J Essent Oil Res	B	Petretto et al. 2016, C.reticulata, J Food Process Preserv, peel	A (0.08%)					Esquivel-Ferriño et al. 2014, peel hexanic extract, J Mex Chem Soc	B	Chintaluri et al. 2015, oil leaves, C. aurantium, J Essent Oil Res	B							Jabalpurwala et al. 2009, blossom, Phytochemistry, variety Volkamer and Lisbon and Poderosa. The indicated percentage is for Volkamer, for the other two varieties is similar to C. aurantifolia	A (0.41%)
		Tsai et al. 2017, leaves oil, C. grandis, Molecules	B	Hai Dang et al. 2016, C. reticulata, J Chemistry	B					Petretto et al. 2016, C. sinensis, peel, J Food Process Preserv	A (0.44%)									Ben Hsouna et al. 2017, blossom oil, C. limon, Lipids Health Dis	B
				Luciardi et al. 2016, mandarin peel essential oil, Food Sci Technol	B					Hai Dang et al. 2016, C. sinensis, J Chemistry	B									Alonzo et al. 2000, leaves oil, lemon, Flavour Fragr J	B (2.8% in leaves oil)
				Zhang et al. 2017, C. reticulata, peel, Food Chem	A++ (297.21-4.21 mg/g)					Xiao et al. 2016, sweet orange essential oil, Flavour Fragr J	A+++ (16.59-2.87 mg/ml oil)									Huang et al. 2000, leaves essential oil, C. limon, Perfum Flavor	B
				Ndiaye et al. 2017, C. reticulata, peel, JEOBP	B					Torres-Alvarez et al. 2017, peel essential oil, C. sinensis, J Food	A (0.65%)									Ahmed et al. 2001, leaves oil C. limon, J Essent Oil Res	B
				Fouad & da Camara, 2017, C. reticulata, peel oil, J Stored Prod Res	B					Zhang et al. 2017, peel, C. sinensis, Food Chem	A++ (184.68-5.43 mg/g)									Gancel et al. 2003, lemon, leaves, J Agric Food Chem (also in hybrid C. limon x mandarin)	B++
				Alissandrakis et al. 2003, Citrus, flower, Food Chem	E					Ndiaye et al. 2017, C. sinensis, peel, JEOBP	B									Kirbaslar & Kirbaslar, 2004, J Essent Oil Res, Turkish leaves oil lemon	E
				Jabalpurwala et al. 2009, blossom, Phytochemistry	A (7.31%)					Jabalpurwala et al. 2009, blossom, Phytochemistry	A (21.84%)									Smadja et al. 2005, C. limon, leaves oil, Flavour Fragr J	B++
				Blanco Tirado et al. 1995, leaves oil, J Chromatogr A	B++					Alissandrakis et al. 2003, flower, orange Food Chem	E									Fanciullino et al. 2005, leaves solvent extraction, lemon and in hybrid C. limon x C. deliciosa, J Agric Food Chem	B++
				Huang et al. 2000, leaves essential oil, C. reticulata, Perfum Flavor	B					Druẑić et al. 2016, C. sinensis, flowers and leaves oils, J Essent Oil Res	B									Gancel et al. 2005, lemon, leaves, J Agric Food Chem (also in hybrid C. limon x C. paradisi and C. limon x C. sinensis)	B++
				Huang et al. 2000, C. clementina, leaves essential oil, Perfum Flavor	B					Blanco Tirado et al. 1995, leaves oil, J Chromatogr A	B++									Karabörklü et al. 2011, lemon, leaves oil, J Econ Entomol	B
				Fanciullino et al. 2005, leaves solvent extraction, mandarin and in its hybrid with lemon, J Agric Food Chem	B++					Alonzo et al. 2000, leaves oil, Valencia variety, Flavour Fragr J	B (15.2% in leaves oil)									Guerrini et al. 2014, lemon petitgrain, J Appl Bot Food Qual	B and 13C-NMR (15.1-4.7%)
				Kirbaslar et al. 2006a, Turkish mandarin leaves oil, J Essent Oil Res	E					Huang et al. 2000, leaves essential oil, C. sinensis, Perfum Flavor	B									Fancello et al. 2016, leaves essential oil, C. limon, Food Sci Technol	A++ (8.5 mg/mL)
				Tomi et al. 2008, leaves oil, C. clementina, Flavour Fragr J	B++					Gancel et al. 2003, sweet orange, leaves, also hybrid C. sinensis x C. deliciosa, J Agric Food Chem	B++
				Lin et al. 2010, fresh leaves, Biosci Biotechnol Biochem	E					Gancel et al. 2005, sweet orange, leaves, also hybrid C. sinensis x C. aurantifolia, J Agric Food Chem	B++
										Killiny & Jones, 2017, intact leaves, C. sinensis, J Plant Physiol	A (3.23% in young leaves and 2.65% in mature leaves)
47	1,2-dihydrolinalool or 3,7-dimethyl-6-octen-3-ol			Blanco Tirado et al.1995, leaves oil, J Chromatogr A	B					Blanco Tirado et al. leaves oil, 1995, J Chromatogr A	B									Blanco Tirado et al. 1995, peel and leaves oil, J Chromatogr A	B
48	dehydrolinalool or 3,7-dimethyl-6-octen-1-yn-3-ol									Tao et al. 2009, C. sinensis, peel oil, Int J Food Sci Tech	B
49	1-hydroxylinalool															Kirbaslar et al. 2001, Turkish bergamot, peel oil, J Essent Oil Res	E
50	8-hydroxylinalool or 2,6-dimethyl-2,7-octadien-1,6-diol			Alissandrakis et al. 2003, Citrus, flower, Food Chem, Z-2,6-dimethyl-2,7-octadien-1,6-diol	E													Tomiyama et al. 2012, yuzu peel, Flavour Fragr J, 7E-hydroxylinalool	A (0.07%), authors wrote the standard was injected	Liu et al. 2012, peel, C. limon, J Agric Food Chem	B (3.43 mg/g)
51	Z-linalool oxide or Z-linalyl oxide or linalool oxide furanoid B	Minh Tu et al. 2002, Flavour Fragr J	F (traces)	Minh Tu et al. 2002, tangerine, Flavour Fragr J	F (traces)	Zhang et al. 2017, C. paradisi, peel, Food Chem	A++ (2.67-1.08 mg/g)	Minh Tu et al. 2002, lime, Flavour Fragr J	F (traces)	Njoroge et al. 2005, peel oil, C. sinensis, Flavour Fragr J, trace	A (traces <0.005%)	Caccioni et al. 1998, C. aurantium rind oil, Int J Food Microbiol	B (traces, <0.01%)	Aliberti et al. 2016, peel oil, C. medica, varieties liscia and rugosa, Molecules	B++ (0.3%-traces)	Verzera et al. 2003, peel oil, bergamot, J Agric Food Chem, trace	A (traces <0.01%), authors wrote standard was injected	Song et al. 2000a, peel oil, C. junos, trace, Flavour Fragr J	B++ (traces <0.01% w/w)	Bourgou et al. 2012, C. limon oil, Sci World J	B++
		Oh et al. 2007, C. grandis, peel, J Appl Biol Chem	B	Chisholm et al. 2003b, C. reticulata, clementina, Flavour Fragr J	B+++	Huang et al. 2000, leaves oil petitgrain, grapefruit, Perfum Flavor	B	Lota et al. 2002, lime peel and leaves essential oils, trace in variety kirk (THF), J Agric Food Chem	B++ (traces in peel and leaves)	Choi, 2006, peel oil, C. sinensis, J Agric Food Chem, the isomer Z is not specified	B	Lota et al. 2001, peel and leaves essential oils, C. aurantium, Flavour Fragr J	B++ (0.4%-traces in peel; 0.2%-traces in leaves)	Huang et al. 2000, leaves essential oil, C. medica, Perfum Flavor	B	Sawamura et al. 2006, C. bergamia, Flavour Fragr J	B+++ (0.005-0.5% in 100 g of oil)	Choi, 2006, peel oil, yuzu, J Agric Food Chem, the isomer Z is not specified	B	Cannon et al. 2015, C. limon, peel, J Agric Food Chem, furan, trace, tentative identification	B++
		Baik et al. 2008, J Microbiol Biotechnol, the isomer Z is not specified	B++	Pino & Quijano, 2007, mandarin, C. reticulata, trace, cold pressed oil, JEOBP	B			Huang et al. 2000, leaves oil, C. aurantifolia Mexican variety, Perfum Flavor	B	Baik et al. 2008, C. sinensis peel oil, J Microbiol Biotechnol, the isomer Z is not specified	B++	Boussaada & Chemli, 2006, flowers, leaves (trace) and peel oils, C. aurantium, JEOBP	B++	Luro et al. 2012, citron, leaves, C. medica, Phytochemistry, it is specified THF (furanoid)	B++	Huang et al. 2000, leaves essential oil, C. bergamia, Perf Flav	B	Oh et al. 2007, peel, C. junos, J Appl Biol Chem	B	Ben Hsouna et al. 2017, blossom oil, C. limon, Lipids Health Dis	B
		Cheong et al. 2011a, peel and blossom (volatile blossom isolated by HS-SPME), pink and white Malaysian pomelo, J Essent Oil Res	A (traces:<0.01% in pink and white pomelo peel by HS-SPME and 0.03% in pink and white pomelo peel by solvent extract; traces: <0.01% in pink and 0.01% in white pomelo blossom)	Bourgou et al. 2012, mandarin, C. reticulata, Sci World J	B++					Bourgou et al. 2012, orange Maltaise, Sci World J	B++	Boussaada et al. 2007, flowers, leaves (trace) and peel oils, C. aurantium, JEOBP	B++			Kirbaslar et al. 2006a, C. bergamia, Turkish, J Essent Oil Res	E	Huang et al. 2000, leaves essential oil, C. junos, Perf Flav	B	Huang et al. 2000, leaves essential oil, C. limon, Perfum Flavor	B
		Cheong et al. 2011b, peel solvent extract, pink and white Malaysian pomelo, J Essent Oil Res	A+ (350.0 ppm in pink pomelo and 53.2 ppm in white pomelo)	Zhang et al. 2017, C. reticulata, peel, Food Chem, in two varieties among 26 varieties	A++ (2.43-1.68 mg/g)					Esquivel-Ferriño et al. 2014, peel hexanic extract, J Mex Chem Soc	B	Baik et al. 2008, C. aurantium peel oil, J. Microbiolog Biotec, the isomer Z is not specified	B++							Lota et al. 2002, leaves essential oil, C. limon, J Agric Food Chem	B++ (only as traces in Barum C. limon)
		Sun et al. 2014, Flavour Fragr J	A+ (17812-15 mg/mL)	Huang et al. 2000, tangerine, leaves essential oil, Perfum Flavor	B					Huang et al. 2000, leaves essential oil, C. sinensis, Perfum Flavor	B	Deterre et al. 2012, C. aurantium, oil and distillate heat cut, Flavour Fragr J	C (peel oil); A+ (27.90 mg/L in distillate heat cut)							Kirbaslar & Kirbaslar, 2004, Turkish leaves oil lemon, trace, J Essent Oil Res	E
		Sun et al. 2014, peel oil, C. grandis, J Agric Food Chem	A+++ (534-516 mg/mL, in sunlight oil; it was not detected in fresh oil)	Huang et al. 2000, clementine (leaves essential oil), Perfum Flavor	B					Dugo et al. 2011, neroli (flowers) and petitgrain (leaves and twigs), bitter orange oils, J Essent Oil Res	B	Bourgou et al. 2012, bitter orange, Sci World J	B++							Guerrini et al. 2014, lemon petitgrain, J Appl Bot Food Qual	B
		Liu et al. 2015, C. maxima, peel, J Sci Food Agric, red and pale green pummelo	A (traces in red pummelo; 2.40 mg/g in pale green pummelo)	Huang et al. 2000, leaves essential oil, C. reticulata, Perfum Flavor	B					Killiny & Jones, 2017, intact leaves, C. sinensis, J Plant Physiol, the isomer Z is not specified	B (0.14% in young leaves and 0.08% in mature leaves)	Jabri-Karoui & Marzouk, 2013, peel, BioMed Res Int.	E (0.23%)
		Hai Dang et al. 2016, peel, C. grandis, J Chemistry	B									Rowshan & Najafian, 2015, C. aurantium, peel, JEOBP	B
		Li et al. 2016, C. grandis, peel essential oil, J Agric Food Chem	A++ (268 mg/mL in uv-air treated oil, but it was not detected in fresh oil)									Zhang et al. 2017, C. aurantium, peel, Food Chem	A++ (1.40 mg/g)
		Zhang et al. 2017, C. grandis, peel, Food Chem	A++ (3.03-3.38 mg/g)									Sarrou et al. 2013, flowers oils, Molecules, the correct isomer was not identified	A (0.29%)
		Zakaria et al. 2010, flower C. grandis, hydrodistillation, Sains Malaysiana	E									Huang et al. 2000, leaves essential oil, C. aurantium, Perfum Flavor	B
		Huang et al. 2017, J Essent Oil Res, flowers	B (flowerbuds)									Kirbaslar & Kirbaslar, 2004, leaves oil, J Essent Oil Res	E (0.23%)
		Huang et al. 2000, leaves essential oil, C. grandis, Perfum Flavor	B									Ellouze et al. 2012, leaves oil, C. aurantium, J Food Sci	A (0.99-0.34%)
												Druẑić et al. 2016, C. aurantium, leaves oil, J Essent Oil Res	B
52	Z-linalool pyranoxide											Ellouze et al. 2012, leaves oil, C. aurantium, J Food Sci , cis-pyranoid	A (1.09%), authors wrote the standard was injected
53	E-linalool oxide or E-linalyl oxide	Minh Tu et al. 2002, Flavour Fragr J	F (traces)	Minh Tu et al. 2002, tangerine, Flavour Fragr J	F (traces)	Caccioni et al. 1998, C. aurantium rind oil, Int J Food Microbiol	B (0.23-0.21%)	Minh Tu et al. 2002, Flavour Fragr J, lime	F (traces)	Njoroge et al. 2005, peel oil, C. sinensis, Flavour Fragr J	B (0.2-0.1%)	Caccioni et al. 1998, C. aurantium rind oil, Int J Food Microbiol	B (0.05%)	Aliberti et al. 2016, peel oil, C. medica, variety liscia, Molecules	B++ (0.1%)	Verzera et al. 2003, peel oil, bergamot, J Agric Food Chem, trace	A++ (traces <0.01%)	Song et al. 2000a, peel oil, C. junos, Flavour Fragr J	B++ (traces <0.01% w/w)	Lota et al. 2002, peel (trace) essential oil, J Agric Food Chem, furan	B++ (traces)
		Cheong et al. 2011b, peel solvent extract, pink and white Malaysian pomelo, J Essent Oil Res	A+ (37.0 ppm in pink pomelo and 15.7 ppm in white pomelo)	Pino & Quijano, 2007, mandarin, C. reticulata, trace, cold pressed oil, JEOBP	B	Zhang et al. 2017, C. paradisi, peel, Food Chem, only in one variety among 6 varieties	A++ (3.84 mg/g)			Esquivel-Ferriño et al. 2014, hexane extract, peel, J Mex Chem Soc, C. sinensis	B	Boussaada & Chemli, 2006, flowers, leaves (trace) and peel oils, C. aurantium, JEOBP	B++	Luro et al. 2012, citron, leaves, C. medica, Phytochemistry, furanoid	B++	Sawamura et al. 2006, C. bergamia, Flavour Fragr J	A+++ (0.1% in 100 g of oil)	Lan-Phi et al. 2009, peel essential oil, Food Chem	B+++ (traces, <0.05%)	Cannon et al. 2015, C. limon, peel, J Agric Food Chem, trace, furanoid, tentative identification	B++
		Cheong et al. 2011a, peel and blossom (volatile blossom isolated by HS-SPME), pink and white Malaysian pomelo, J Essent Oil Res.	A (traces:<0.01% in peel and blossom by HS-SPME; 0.03% in pink and white peel solvent extract)	Zhang et al. 2017, C. reticulata, peel, Food Chem, only in one variety among 36 varieties	A++ (0.80 mg/g)	Flamini & Cioni, 2010, grapefruit, opened flowers trace, nectar trace, Food Chem	B++			Zhang et al. 2017, C. sinensis, peel, Food Chem, only in one variety among 26 varieties	A++ (8.31 mg/g)	Boussaada et al. 2007, flowers, leaves (trace) and peel oils, C. aurantium, JEOBP	B++					Tomiyama et al. 2012, peel yuzu, Flavour Fragr J	A (traces <0.01%)	Guerrini et al. 2014, lemon petitgrain, J Appl Bot Food Qual	B
		Liu et al. 2015, C. maxima, peel, J Sci Food Agric, red and pale green pummelo	A (traces in red pummelo; 3.03 mg/g in pale green pummelo)	Dugo & Mondello, 2011, C. tangerina, petitgrain, page 294								Deterre et al. 2012, C. aurantium, distillate heat cut, Flavour Fragr J	B (traces)							Ben Hsouna et al. 2017, blossom oil, C. limon, Lipids Health Dis	B
		Sun et al. 2014, peel oil, C. grandis, J Agric Food Chem	A+++ (2585-2633 mg/mL, in sunlight oil; it was not detected in fresh oil)									Jabri-Karoui & Marzouk, 2013, peel, BioMed Res Int	E (0.13%)
		Hai Dang et al. 2016, peel, C. grandis, J Chemistry	B									Zhang et al. 2017, C. aurantium, peel, Food Chem	A++ (1.95 mg/g)
		Li et al. 2016, C. grandis, peel essential oil, J Agric Food Chem	A++ (173 mg/mL in uv-air treated oil, but it was not detected in fresh oil)									Lota et al. 2001, leaves essential oils, Flavour Fragr J	B++ (0.1%-traces)
		Zhang et al. 2017, C. grandis, peel, Food Chem, only in one variety among 10 varieties	A++ (1.80 mg/g)									Kirbaslar & Kirbaslar, 2004, leaves oil, J Essent Oil Res, Turkish C. aurantium (furanoid)	E (0.13%)
		Huang et al. 2017, J Essent Oil Res, flowers	B (flower oils)									Ellouze et al. 2012, leaves oil, C. aurantium, J Food Sci	A (1.64-0.43%)
												Druẑić et al. 2016, C. aurantium, flowers and leaves oils, J Essent Oil Res	B
54	epoxy-linalooloxide or 4-(3,3-dimethyloxiran-2-yl)-2-(oxiran-2-yl)butan-2-ol																			Karabörklü et al. 2011, lemon, leaves oil, J Econ Entomol	B
55	1,2-epoxylinalool or α-methyl-α-[4-methyl-3-pentenyl]oxirane-methanol	Yu et al. 2009, peel, J Sep Sci	B
	6-methyl-2-(oxiran-2-yl)hept-5-en-2-ol
56	α-citronellol or 3,7-dimethyl-7-octen-1-ol							Jabalpurwala et al. 2009, blossom, Phytochemistry, alpha	A (0.06%)	Jabalpurwala et al. 2009, blossom, Phytochemistry, alpha	A (0.76%)									Jabalpurwala et al. 2009, blossom, Phytochemistry, varieties Lisbon and Poderosa. The indicated percentage is similar to C. aurantifolia	A (0.06%)
57	b-citronellol or cephrol or 3,7-dimethyl- 6-octen-1-ol	Minh Tu et al. 2002, pummelo, Flavour Fragr J	A (traces)	Blanco Tirado et al. 1995, peel oil,C. reticulata, J Chromatogr A	B++	Lin & Rouseff, 2001, grapefruit, peel oil, Flavour Fragr J, the isomer beta is not specified	C	Lota et al. 2002, lime, peel and leaves essential oils, J Agric Food Chem, the isomer beta is not specified	B++ and 13C-NMR (0.1%-traces in peel and 1.1-0.4% in leaves)	Mitiku et al. 2000, cold-pressed oil, C. sinensis, Flavour Fragr J, the isomer beta is not specified	A++ (traces)	Bourgou et al. 2012, bitter orange, essential oil, Sci World J	B++	Vekiari et al. 2004, leaves and peel, C. medica, J Essent Oil Res, the isomer beta is not specified	B	Verzera et al. 2003, peel oil, bergamot, J Agric Food Chem, the isomer beta is not specified	A++ (0.1%-traces) together nerol	Song et al. 2000a, peel oil, C. junos, Flavour Fragr J	A+++ (0.0.1% w/w)	Blanco Tirado et al. 1995, peel and leaves oil, J Chromatogr A	B++
		Hosni et al. 2010, Food Chem	B	Naef & Velluz, 2001, tangerine C. reticulata peel, J Essent Oil Res	A++ (0.1%)	Gancel et al. 2002, C. paradisi, peel and leaves, Flavour Fragr J	B++	Minh Tu et al. 2002, lime, Flavour Fragr J	A (0.1%)	Ruberto & Rapisarda, 2002, essential oil, orange, J Food Sci	A (0.1%)	Huang et al. 2000, leaves essential oil, C. aurantium, Perfum Flavor, the isomer beta is not specified	B	Wu et al. 2013, peel, finger citron, Ind Crops Prod	B	Costa et al. 2010, bergamot peel oil, Flavour Fragr J, the isomer beta is not specified. It was not found in bergapten free bergamot (with alkali-treatment).	B	Choi, J Agric Food Chem, peel oil, yuzu, 2006	B	Verzera et al. 2001, lemon oil, J Essent Oil Res	B
		Cheong et al. 2011a, peel and blossom (volatile blossom isolated by HS-SPME), pink and white Malaysian pomelo, J Essent Oil Res	A (0.02% in pink and traces<0.01% in white pomelo peel by HS-SPME and 0.01% in pink and traces in white pomelo peel by solvent extraction; 0.21% in pink and 0.26% in white pomelo blossom)	Ruberto & Rapisarda, 2002, essential oil clementine, J Food Sci, trace	A (traces<0.05%)	Khan et al. 2012, C. paradisi peel, JEOBP, the isomer beta is not specified	B	Gancel et al. 2002, C. aurantifolia, lime, peel and leaves, Flavour Fragr J	B++	Minh Tu et al. 2002, orange peel, Flavour Fragr J	A (traces)	Guerrini et al. 2014, C. aurantium, petitgrain, J Appl Bot Food Qual, the isomer beta is not specified	B (0.3%)	Hai Dang et al. 2016, C. medica, peel, J Chemistry	B	Furneri et al. 2012, C. bergamia, oil, Eur J Med Chem, in this article the oil source is not specified (peel, flower or leaves), the isomer beta is not specified	E	Lan-Phi et al. 2009, peel essential oil, Food Chem the isomer beta is not specified	B+++ (traces, <0.05%)	Lota et al. 2002, lemon, peel (trace) and leaves, J Agric Food Chem, the isomer beta is not specified	B++ and 13C-NMR (traces in peel; 1-0.1% in leaves)
		Cheong et al. 2011b, peel solvent extract, white Malaysian pomelo, J Essent Oil Res, the isomer beta is not specified	A+ (25.5 ppm)	Minh Tu et al. 2002, tangerine, Flavour Fragr J	A (traces)	Flamini & Cioni, 2010, grapefruit, unopened and opened flower, nectar, leaves and in trace in branches, the isomer beta is not specified, Food Chem	B++	Selvaraj et al. 2002, C. aurantifolia (variety kagzi), peel, J Essent Oil Res, the isomer beta is not specified	F	Högnadóttir & Rouseff, 2003, orange peel oil, J Chromatogr A	C (0.073%)			Lota et al.1999, leaves, Flavour Fragr J		Huang et al. 2000, leaves essential oil, C. bergamia, Perfum Flavor, the isomer is not specified	B	Huang et al. 2000, leaves essential oil, C. junos, Perf Flav	B	Mondello et al. 2003, lemon, oil, J Agric Food Chem, the isomer beta is not specified	A (0.02-0.04%)
		Chung et al. 2012, J. Korean Soc Appl Biol Chem, Dangyooja	B	Chisholm et al. 2003b, C. reticulata, clementina, Flavour Fragr J, the isomer beta is not specified	B+++	Huang et al. 2000, leaves oil petitgrain, grapefruit, Perfum Flavor	B	Chisholm et al. 2003a, extracted and distilled lime, Flavour Fragr J, the isomer beta is not specified	A+++	Verzera et al. 2004, peel oil, C. sinensis, Flavour Fragr J, the isomer beta is not specified	B++			Huang et al. 2000, leaves essential oil, C. medica, Perfum Flavor	B	Kirbaslar et al. 2006a, C. bergamia, Turkish, J Essent Oil Res, the isomer is not specified	E			Verzera et al. 2004, peel oil, C. limon, Flavour Fragr J, the isomer beta is not specified	B++
		Liu et al. 2012, peel, J Agric Food Chem	A (0.76 mg/g)	Dugo et al. 2005, peel oil, C. tangerine, Flavour Fragr J, the isomer beta is not specified	A (0.04%)	Gancel et al. 2003, leaves grapefruit, J Agric Food Chem	B++	Costa et al. 2014, lime, J Essent Oil Res	B	Sawamura et al. 2005, C. sinensis, J Essent Oil Res, the isomer beta is not specified	A++ (<0.05%)			Gancel et al. 2005, citron, C. medica, leaves, also hybrid C. medica x C. paradisi, J Agric Food Chem	B++					Espina et al. 2011, C. limon, peel essential oil, Food Control, the isomer beta is not specified	B
		Liu et al. 2015, C. maxima, peel, J Sci Food Agric, red and pale green pummelo	A (1.1 mg/g in red and in pale green pummelos)	Pino & Quijano, 2007, trace, cold pressed oil, mandarin, C. reticulata, JEOBP	B	Gancel et al. 2005, grapefruit, leaves, also hybrid of C. paradisi x sweet orange, J Agric Food Chem, the isomer beta is not specified	B++	Hai Dang et al. 2016, C. aurantifolia, peel, J Chemistry	B	Tao et al. 2009, C. sinensis, peel oil, Int J Food Sci Tech	B									Liu et al. 2012, peel, C. limon, J Agric Food Chem	A (5.12 mg/g)
		Zhang et al. 2017, C. grandis, peel, Food Chem, only in one variety among ten varieties	A++ (4.72 mg/g)	Hosni et al. 2010, Food Chem	B	Paoli et al. 2016, C. paradisi, leaves oil, J Essent Oil Res, the isomer beta is not specified	B++ and 13C-NMR (0.7-traces: <0.05%)	Ndiaye et al. 2017, C. aurantifolia, peel oil, JEOBP, the isomer beta is not specified	B	Hosni et al. 2010, C. sinensis, Food Chem	B									Spadaro et al. 2012, flavedo oil, C. limon, J Essent Oil Res	B
		Ndiaye et al. 2017, C. maxima, peel oil, JEOBP, beta is not specified	B	Liu et al. 2012, peel, J Agric Food Chem	A (2.55 mg/g)	Jabalpurwala et al. 2009, blossom, Phytochemistry	A (0.14%)	Jabalpurwala et al. 2009, blossom, Phytochemistry, alpha and beta	A (1.82%)	Singh et al. 2010, peel oil C. sinensis, Food Chem Toxicol, beta	B									Pashazanousi et al. 2012, lemon, peel and leaves oils, Asian J Chem	B
		Huang et al. 2017, J Essent Oil Res, flowers	B (whole flowers)	Bourgou et al. 2012, mandarin, C. reticulata, Sci World J	B++			Huang et al. 2000, leaves oil, C. aurantifolia Mexican variety, Perfum Flavor	B	Liu et al. 2012, peel, C. sinensis, J Agric Food Chem	A (1.17 mg/g)									Bourgou et al. 2012, oil C. limon, Sci World J	B++
		Huang et al. 2000, leaves essential oil, C. grandis, Perfum Flavor	B	Tao et al. 2014, C.reticulata, peel oil, Food Chem	A (0.42%)			Gancel et al. 2005, leaves, only hybrid C. aurantifolia x C. paradisi, J Agric Food Chem	B++	Bourgou et al. 2012, orange, Maltaise, Sci World J	B++									Cannon et al. 2015, C. limon, peel, J Agric Food Chem, the isomer beta is not specified, tentative identification, odour active component	B+++
		Lin et al. 2010, leaves, the isomer is not specified, C. grandis, Biosci Biotechnol Biochem	E	Zhang et al. 2017, C. reticulata peel, Food Chem	A++ (8.06-6.06 mg/g)			Jazet Dongmo et al. 2009, leaves oil, C. aurantifolia, Afr J Agric Res	B	Chen et al. 2014, peel oil orange. C. sinensis, J Agric Food Chem	B (0.20% of oil from improved Clevenger; 0.15% of oil from traditional Clevenger)									Loizzo et al. 2016, C. limon, peel and leaves, Chem Biodiversity, the isomer beta is not specified	B (0.31% in peel; 0.79-0.68% in leaves)
		Tsai et al. 2017, leaves oil, C. grandis, Molecules, the isomer beta is not specified	B	Ndiaye et al. 2017, C. reticulata, peel oil, JEOBP, the isomer beta is not specified	B					Zhang et al. 2017, C. sinensis, peel, Food Chem, beta, only in one variety among 26 varieties	A++ (4.28 mg/g)									Zhang et al. 2017, C. limon, peel, Food Chem, in Eureka variety	A++ (3.86 mg/g)
				Jabalpurwala et al. 2009, blossom, Phytochemistry	A (0.05%)					Ndiaye et al. 2017, C. sinensis, peel oil, JEOBP, the isomer beta is not specified	B									Jabalpurwala et al. 2009, blossom, Phytochemistry, variety Volkamer and Lisbon and Poderosa. The indicated percentage is for Volkamer, for the other two varieties is similar to C. aurantifolia	A (0.34%)
				Huang et al. 2000, clementina, leaves essential oil, Perfum Flavor, the isomer beta is not specified	B					Jabalpurwala et al. 2009, blossom, Phytochemistry, alpha and beta	A (0.03%)									Alonzo et al. 2000, leaves oil, lemon, Flavour Fragr J	B (0.1% in leaves oil)
				Huang et al. 2000, leaves essential oil, C. reticulata, Perfum Flavor	B					Blanco Tirado et al. leaves oil, 1995, J Chromatogr A	B++									Huang et al. 2000, leaves essential oil, C. limon, Perfum Flavor	B
				Lota et al. 2001, clementin leaves oil, Biochem Syst Ecol, the isomer beta is not specified	B++ and 13C-NMR (0.7-0.1%)					Alonzo et al. 2000, Flavour Fragr J, leaves oil, Valencia variety, the isomer beta is not specified	B (0.2% in leaves oil)									Gancel et al. 2003, lemon, leaves, J Agric Food Chem, the isomer beta is not specified	B++
				Fanciullino et al. 2006, mandarin, leaves oil, Flavour Fragr J, the isomer beta is not specified	A++ and 13C-NMR (1.3%-traces)					Huang et al. 2000, leaves essential oil, C. sinensis, Perfum Flavor	B									Smadja et al. 2005, C. limon, leaves oil, Flavour Fragr J, the isomer beta is not specified	B++
				Tomi et al. 2008, leaves oil, C. clementina, Flavour Fragr J	B++					Gancel et al. 2003, leaves, sweet orange, J Agric Food Chem, the isomer beta is not specified	B++									Fanciullino et al. 2005, leaves solvent extraction, lemon and in hybrid C. limon x C. deliciosa, J Agric Food Chem, the isomer beta is not specified	B++
										Gancel et al. 2005, sweet orange, leaves, also in hybrid C. sinensis x C. aurantifolia, J Agric Food Chem	B++									Gancel et al. 2005, lemon, leaves, J Agric Food Chem (also in hybrid C. limon x C. paradisi and C. limon x C. sinensis)	B++
										Killiny & Jones, 2017, intact leaves, C. sinensis, J Plant Physiol, the isomer beta is not specified	A (0.13% in young and mature leaves)									Karabörklü et al. 2011, lemon, leaves oil, J Econ Entomol	B
																				Guerrini et al. 2014, lemon petitgrain, J Appl Bot Food Qual	B (0.7-0.5%)
58	nerol or (2Z)-3,7-dimethyl-2,6-octadien-1-ol or Z-geraniol	Njoroge et al. 2005, pummelo, J Agric Food Chem	A (traces)	Blanco Tirado et al. 1995, peel oil, C. reticulata, J Chromatogr A	B++	Caccioni et al. 1998, C. paradisi, rind oil, Int J Food Microbiol	A (0.03-0.02%)	Lota et al. 2002, lime, peel and leaves, J Agric Food Chem	B++ and 13C-NMR (0.1-traces% in peel; 3.1-1.4% in leaves)	Blanco Tirado et al. 1995, peel oil, J Chromatogr A	B++	Caccioni et al. 1998, C. aurantium rind oil, Int J Food Microbiol	A (0.06%)	Lota et al. 1999, leaves and peel essential oil, C. medica, Flavour Fragr J	B++ and 13C-NMR (0.2%-traces in peel; 6.0-2.1% in leaves)	Kirbaslar et al. 2001, Turkish bergamot, peel oil distilled, J Essent Oil Res	E	Song et al. 2000a, peel oil, C. junos, trace, Flavour Fragr J, characteristic flavour	A+++ (traces<0.01% w/w)	Blanco Tirado et al. peel oil, 1995, J Chromatogr A	B++
		Cheong et al. 2011b, peel solvent extract, pink and white Malaysian pomelo, J Essent Oil Res	A+ (950.0 ppm in pink pomelo and 444.1 ppm in white pomelo)	Minh Tu et al. 2002, Flavour Fragr J, tangerine	A (traces)	Lin & Rouseff, 2001, grapefruit, peel oil, Flavour Fragr J	A+++	Minh Tu et al. 2002, lime, Flavour Fragr J	A (0.1%)	Caccioni et al. 1998, C. sinensis, rind oil, Int J Food Microbiol	A (0.12-0.01%)	Lota et al. 2001, peel and leaves essential oils, C. aurantium, Flavour Fragr J	B++ and 13C-NMR (traces in peel; 2.3-0.1% in leaves)	Vekiari et al. 2004, leaves and peel, C. medica, J Essent Oil Res	B	Verzera et al. 2003, peel oil, bergamot, J Agric Food Chem	A++ (0.1%-traces), together citronellol	Choi, 2006, peel oil, yuzu, J Agric Food Chem	B	Caccioni et al. 1998, C. limon, rind oil, Int J Food Microbiol	A (0.86-0.17%)
		Cheong et al. 2011a, peel and blossom (volatile blossom isolated by HS-SPME), pink and white Malaysian pomelo, J Essent Oil Res	A (0.05% in pink and white pomelo peel by HS-SPME and 0.22% in pink and 0.24% in white pomelo peel by solvent extraction; 0.36% in pink and 1.48% in white pomelo blossom)	Mondello et al. 2003, mandarin oil, J Agric Food Chem	A (0.01-0.02%)	Njoroge et al. 2005, red grapefruit, J Agric Food Chem	A (0.05-0.005%)	Gancel et al. 2002, C. aurantifolia, lime, peel and leaves, Flavour Fragr J	B++	Mitiku et al. 2000, cold-pressed oil, C. sinensis, Flavour Fragr J, trace	A++ (traces)	Boussaada & Chemli, 2006, flowers, leaves and peel oils, C. aurantium, JEOBP	B++	Verzera et al. 2005, C. medica peel, variety Diamante, J Agric Food Chem	A++ (0.07%)	Poiana et al. 2003, bergamot essential oil, Flavour Fragr J	A (0.1% in cold-pressed, distilled and alkali-treated oils; traces-0.1% in SC-CO2 extracts)	Oh et al. 2007, peel, C. junos, J Appl Biol Chem, Z cis	B	Verzera et al. 2001, lemon oil, J Essent Oil Res	B++
		Chung et al. 2012, Dangyooja, peel, J Korean Soc Appl Biol Chem	D	Karioti et al. 2007, mandarin peel oil, J Essent Oil Res	B++	Uysal et al. 2011, Int J Food Sci Tech	B	Chisholm et al. 2003a, extracted and distilled lime, Flavour Fragr J	A+++	Ruberto & Rapisarda, 2002, essential oil, orange, J Food Sci	A (0.1%)	Boussaada et al. 2007, flowers, leaves and peel oils, C. aurantium, JEOBP	B++	Wu et al. 2013, peel, finger citron, Ind Crops Prod	B	Mondello et al. 2003, sweet orange, peel oil, J Agric Food Chem	A (0.05%)	Lan-Phi et al. 2009, peel essential oil, Food Chem	B+++ (traces, <0.05%)	Lota et al. 2002, lemon, peel and leaves essential oils, J Agric Food Chem	B++and 13C-NMR (0.1%-traces in peel; 3.4-1.2% in leaves)
		Tao & Liu, 2012, peel oil, Int J Food Prop	B	Njoroge et al. 2008, peel oil, C. reticulata, JEOBP	A (0.05-0.005% w/w)	Jabalpurwala et al. 2009, blossom, Phytochemistry	A (0.06%)	Costa et al. 2014, lime, J Essent Oil Res	B	Lopes et al. 2003, peel oil, C. sinensis, J Essent Oil Res	B	Deterre et al. 2012, C. aurantium, oil, Flavour Fragr J	B++ (traces in peel oil)	Venturini et al. 2014, essential oil peel, C. medica, Food Technol Biotechnol	B++	Sawamura et al. 2006, C. bergamia, Flavour Fragr J	A+++ (0.1% in 100 g of oil)	Huang et al. 2000, leaves essential oil, C. junos, Perf Flav	B	Mondello et al. 2003, peel oil, lemon, J Agric Food Chem	A (0.04-0.3%)
		Sun et al. 2014, Flavour Fragr J	A+ (2030-142 mg/mL)	Bourgou et al. 2012, mandarin, C. reticulata, Sci World J	B++	Huang et al. 2000, leaves oil petitgrain, grapefruit, Perfum Flavor	B	Ndiaye et al. 2017, C. aurantifolia, peel oil, JEOBP	B	Mondello et al. 2003, sweet orange, peel oil, J Agric Food Chem	A (0.02%)	Bourgou et al. 2012, bitter orange, essential oil, Sci World J	B++	Petretto et al. 2016, C. medica peel, J Food Process Preserv	A (0.19%)	Belsito et al. 2007, bergamot peel, J Agric Food Chem	A (traces-0.17% in 100 g of oil)			Verzera et al. 2004, peel oil, C. limon, Flavour Fragr J	B++
		Liu et al. 2015, C. maxima, peel, J Sci Food Agric, red and pale green pummelo	A (17.35 mg/g in red pummelo; 27.94 mg/g in pale green pummelo)	Hai Dang et. 2016, C. reticulata, peel, J Chemistry	B	Gancel et al. 2002, C. paradisi, leaves, Flavour Fragr J, trace	B++	Fouad & da Camara, 2017, C. aurantifolia, peel oil, J Stored Prod Res	B	Högnadóttir & Rouseff, 2003, orange peel oil, J Chromatogr A	B	Jabri-Karoui & Marzouk, 2013, peel, BioMed Res Int.	E (0.08%)	Hai Dang et al. 2016, C. medica peel, J Chemistry	B	Costa et al. 2010, bergamot peel oil, Flavour Fragr J	B			Verzera et al. 2005, peel oil, C. limon, variety cavone, J Agric Food Chem	A++ (0.09%)
		Li et al. 2016, C. grandis, peel essential oil, J Agric Food Chem	A++ (590 mg/mL in fresh oil; 112 mg/mL in uv-air treated oil)	Zhang et al. 2017, C. reticulata, peel, Food Chem, only in one variety among 36 varieties	A++ (8.46 mg/g )	Gancel et al. 2003, leaves, grapefruit, J Agric Food Chem	B++	Jabalpurwala et al. 2009, blossom, Phytochemistry	A (0.17%)	Verzera et al. 2004, peel oil, C. sinensis, Flavour Fragr J	B++	Rowshan & Najafian, 2015, C. aurantium, peel, JEOBP	B	Mitropoulou et al. 2017, C. medica, essential oil and HS-SPME peel, LWT-Food Sci Technol	B	Furneri et al. 2012, C. bergamia, oil, Eur J Med Chem, in this article the oil source is not specified (peel, flower or leaves)	E			Kirbaslar et al. 2006b, Turkish lemon peel oil, J Essent Oil Res	E
		Zhang et al. 2017, C. grandis, peel, Food Chem	A++ (17.72-8.48 mg/g )	Jabalpurwala et al. 2009, blossom, Phytochemistry	A (0.02%)	Gancel et al. 2005, grapefruit, leaves, also hybrid of C. paradisi x sweet orange, J Agric Food Chem	B++	Huang et al. 2000, leaves oil, C. aurantifolia Mexican variety, Perfum Flavor	B	Sawamura et al. 2005, C. sinensis, J Essent Oil Res trace	A++ (traces)	Petretto et al. 2016, C. aurantium, peel, J Food Process Preserv	A (0.03%)	Deng et al. 2017, C. medica, peel oil obtained only by vacuum distillation, Medicines	B	Huang et al. 2000, leaves essential oil, C. bergamia, Perfum Flavor	B			Ferhat et al. 2007, C. limon, peel essential oil, Flavour Fragr J	B
		Jabalpurwala et al. 2009, blossom, Phytochemistry	A (0.03%)	Huang et al. 2000, clementina, leaves essential oil, Perfum Flavor	B			Gancel et al. 2003, leaves C. aurantifolia, J Agric Food Chem	B++	Choi, 2006, peel oil, orange, J Agric Food Chem	B	Sarrou et al. 2013, flowers and leaves oils, Molecules	A (0.83% in in flowers; 1.45% in young leaves; 2.89% in old leaves)	Huang et al. 2000, leaves essential oil, C. medica, Perfum Flavor	B	Kirbaslar et al. 2006a, Turkish bergamot, leaves essential oil, J Essent Oil Res	E			Flamini et al. 2007, gynaecium, leaves and in pericarp, C. limon, Anal Chim Acta	B++
		Huang et al. 2017, J Essent Oil Res, flowers	B (whole flowers, flower oils)	Lota et al. 2001, clementin, leaves essential oil, Biochem Syst Ecol	B++ (0.2%-traces)			Gancel et al. 2005, leaves C. aurantifolia (also hybrid C. aurantifolia x C. paradisi), J Agric Food Chem	B++	Bourgou et al. 2012, orange, Sci World J	B++	Huang et al. 2000, leaves essential oil, C. aurantium, Perfum Flavor	B	Gancel et al. 2005, citron, C. medica, leaves, also hybrid C. medica x C. paradisi, J Agric Food Chem	B++					Nguyen et al. 2009, lemon oil, Food Chem	B
		Huang et al. 2000, leaves essential oil, C. grandis, Perfum Flavor	B	Fanciullino et al. 2005, leaves solvent extraction, mandarin and in its hybrid with limon, J Agric Food Chem	B++			Jazet Dongmo et al. 2009, leaves oil C. aurantifolia, Afr J Agric Res	B	Petretto et al. 2016, C. sinensis peel, J Food Process Preserv	A (0.02%)	Kirbaslar & Kirbaslar, 2004, leaves oil, J Essent Oil Res	E	Luro et al. 2012, citron, leaves, C. medica, Phytochemistry	B++					Liu et al. 2012, peel, C. limon, J Agric Food Chem	A (48.17 mg/g)
		Chintaluri et al. 2015, J Essent Oil Res, oil leaves, C. maxima	B	Fanciullino et al. 2006, mandarin, leaves oil, Flavour Fragr J	A++ (0.4%-traces)			Chintaluri et al. 2015, oil leaves, C. aurantifolia, lime, J Essent Oil Res	B	Xiao et al. 2016, sweet orange essential oil, Flavour Fragr J	A+++ (0.18-0.42 mg/ml oil)	Dugo et al. 2011, neroli (flowers) and petitgrain (leaves and twigs), bitter orange oils, J Essent Oil Res	B							Pashazanousi et al. 2012, lemon peel and leaves oils, Asian J Chem	B
				Kirbaslar et al. 2006a, Turkish mandarin leaves oil, J Essent Oil Res	E					Zhang et al. 2017, C. sinensis, peel, Food Chem, only in one variety among 26 varieties	A++ (6.71 mg/g )	Ellouze et al. 2012, leaves oil, C. aurantium, J Food Sci	A (1.19-0.52%)							Bourgou et al. 2012, oil C. limon, Sci World J	B++
				Tomi et al. 2008, leaves oil, C. clementina, Flavour Fragr J	B++					Jabalpurwala et al. 2009, blossom, Phytochemistry, alpha	A (0.05%)	Guerrini et al. 2014, C. aurantium, petitgrain, J Appl Bot Food Qual	B (0.3%)							Spadaro et al. 2012, flavedo oil, C. limon, J Essent Oil Res	B
										Huang et al. 2000, leaves essential oil, C. sinensis, Perfum Flavor	B	Druẑić et al. 2016, C. aurantium, flowers and leaves oils, J Essent Oil Res	B							Cannon et al. 2015, C. limon, peel, J Agric Food Chem, tentative identification, odour active component	B+++
										Alonzo et al. 2000, leaves oil, Valencia variety, Flavour Fragr J	B (0.1%)									Blázquez & Carbó, 2015, peel essential oil, lemon, Ind Crops Prod	B
										Gancel et al. 2003, sweet orange, leaves, J Agric Food Chem	B++									Petretto et al. 2016, C. limon, peel, J Food Process Preserv	A (0.66%)
										Gancel et al. 2005, sweet orange, leaves, also in hybrid C. sinensis x C. aurantifolia, J Agric Food Chem	B++									Loizzo et al. 2016, C. limon, peel and leaves, Chem Biodiversity	A (0.15%-traces<0.1% in peel; 2.47-1.76% in leaves)
										Druẑić et al. 2016, C. sinensis, leaves oil, J Essent Oil Res	B									Zhang et al. 2017, C. limon, peel, Food Chem, eureka variety	A++ (20.98 mg/g)
																				Jabalpurwala et al. 2009, blossom, Phytochemistry, varieties Lisbon and Poderosa. The indicated percentage is similar to C. aurantifolia	A (0.17%)
																				Ben Hsouna et al. 2017, blossom oil, C. limon, Lipids Health Dis	B
																				Alonzo et al. 2000, leaves oil, lemon, Flavour Fragr J	B (3.1%)
																				Huang et al. 2000, leaves essential oil, C. limon, Perfum Flavor	B
																				Ahmed et al. 2001, leaves oil C. limon, J Essent Oil Res	B
																				Gancel et al. 2003, lemon, leaves, J Agric Food Chem	B++
																				Kirbaslar & Kirbaslar, 2004, Turkish leaves oil lemon, J Essent Oil Res	E
																				Smadja et al. 2005, C. limon, leaves oil, Flavour Fragr J	B++
																				Fanciullino et al. 2005, leaves solvent extraction, lemon and in hybrid C. limon x C. deliciosa, J Agric Food Chem	B++
																				Gancel et al. 2005, lemon, leaves, J Agric Food Chem (also in hybrid C. limon x C. paradisi and C. limon x C. sinensis)	B++
																				Karabörklü et al. 2011, lemon, leaves oil, J Econ Entomol	B
																				Guerrini et al. 2014, lemon petitgrain, J Appl Bot Food Qual	B (0.7%)
																				Fancello et al. 2016, leaves essential oil, C. limon, Food Sci Technol	A++ (37.5 mg/mL)
59	geraniol or lemonol or (2E)-3,7-dimethylocta-2,6-dien-1-ol or E-geraniol	Sawamura et al. 1991, peel oil, Agric Biol Chem	B	Blanco Tirado et al. 1995, peel and leaves oils, C. reticulata, J Chromatogr A	B++	Sawamura et al. 1991, peel oil, Agric Biol Chem	B	Lota et al. 2002, lime peel and leaves essential oils, J Agric Food Chem	B++ and 13C-NMR (0.3-traces% in peel; 3.8-1.6% in leaves)	Blanco Tirado et al. 1995, peel and leaves oil, J Chromatogr A	B++	Caccioni et al. 1998, C. aurantium rind oil, Int J Food Microbiol	A (0.11%)	Lota et al. 1999, leaves and peel essential oils, C. medica, Flavour Fragr J	B++ and 13C-NMR (0.2%-traces; 2.5-6.6% in leaves)	Verzera et al. 2003, peel oil, bergamot, J Agric Food Chem, trace	A++ (traces <0.01%)	Choi, 2006, peel oil, yuzu, J Agric Food Chem	B	Caccioni et al. 1998, C. limon, rind oil, Int J Food Microbiol	A (1.05-0.18%)
		Minh Tu et al. 2002, Flavour Fragr J	A (traces)	Ruberto & Rapisarda, 2002, essential oil, clementine, J Food Sci, trace	A (traces, <0.05%)	Caccioni et al. 1998, C. paradisi, rind oil, I J Food Microbiol	A (0.02-0.01%)	Selvaraj et al. 2002, C. aurantifolia (variety kagzi), peel, J Essent Oil Res	F	Caccioni et al. 1998, C. sinensis, rind oil, Int J Food Microbiol	A (0.09-0.01%)	Song et al. 2000b, Citrus aurantium peel oil, variety Cyathifera (daidai), Flavour Fragr J, trace	A+++ (traces <0.05% w/w)	Vekiari et al. 2004, leaves and peel, C. medica, J Essent Oil Res	B	Sawamura et al. 2006, C. bergamia, Flavour Fragr J	A+++ (0.1% in 100 g of oil)	Oh et al. 2007, peel, C. junos, J Appl Biol Chem, E trans	B	Verzera et al. 2001, lemon oil, J Essent Oil Res	B++
		Oh et al. 2007, C. grandis, peel, J Appl Biol Chem	B	Dugo et al. 2005, peel oil, C. tangerina, Flavour Fragr J, trace	A (traces, <0.01%)	Lin & Rouseff, 2001, grapefruit, peel oil, Flavour Fragr J	A+++	Gancel et al. 2002, C. aurantifolia, lime, peel and leaves, Flavour Fragr J	B++	Mitiku et al. 2000, cold-pressed oil, C. sinensis, Flavour Fragr J, trace	A++ (traces)	Lota et al. 2001, peel and leaves essential oils, Flavour Fragr J	B++ and 13C-NMR (3.2-0.1% in peel; 6.7-5.2% in leaves; 0.2% in Gou Tou C. aurantium leaves)	Verzera et al. 2005, C. medica peel, variety Diamante, J Agric Food Chem	A++ (0.02%)	Huang et al. 2000, leaves essential oil, C. bergamia, Perfum Flavor	B	Huang et al. 2000, leaves essential oil, C. junos, Perf Flav	B	Lota et al. 2002, lemon, peel and leaves essential oils, J Agric Food Chem	B++ and 13C-NMR (0.1%-traces in peel; 6.4-0.8% in leaves)
		Yu et al. 2009, peel, J Sep Sci.	B	Pino et al. 2006, cold pressed oil, mandarin, C. reticulata, JEOBP, trace	B	Gancel et al. 2002, C. paradisi, leaves (trace) and peel, Flavour Fragr J	B++	Chisholm et al. 2003a, extracted and distilled lime, Flavour Fragr J	A+++	Minh Tu et al. 2002, Flavour Fragr J, orange	A (traces)	Mondello et al. 2003, bitter orange, peel oil, J Agric Food Chem	A (0.01-0.02%)	Wu et al. 2013, peel, finger citron, Ind Crops Prod	B	Kirbaslar et al. 2006a, leaves essential oil, Turkish, J Essent Oil Res	E			Mondello et al. 2003, lemon, oil, J Agric Food Chem	A (0.03%)
		Cheong et al. 2011b, peel solvent extract, pink and white Malaysian pomelo pummelo, J Essent Oil Res	A+ (701.9 ppm in pink pomelo and 261.3 ppm in white pomelo)	Yu et al. 2009, peel, J Sep Sci	B	Kirbaslar et al. 2006b, Turkish C. paradisi peel oil, J Essent Oil Res, trace	E	Costa et al. 2014, lime, J Essent Oil Res	B	Ruberto & Rapisarda, 2002, essential oil, orange, J Food Sci, trace	A (traces, <0.05%)	Boussaada & Chemli, 2006, flowers, leaves and peel oils, C. aurantium, JEOBP	B++	Venturini et al. 2014, essential oil peel, C. medica, Food Technol Biotechnol	B++					Verzera et al. 2004, peel oil, C. limon, Flavour Fragr J	B++
		Cheong et al. 2011a, peel and blossom (volatile blossom isolated by HS-SPME), pink and white Malaysian pomelo, J Essent Oil Res	A (0.07% in pink and white pomelo peel by HS-SPME and 0.28% in pink and 0.27% in white pomelo peel by solvent extraction; 0.36% in pink and 1.28% in white pomelo blossom)	Liu et al. 2012, peel, J Agric Food Chem	A (0.34 mg/g)	Flamini & Cioni, 2010, grapefruit, unopened and opened flower and nectar and in trace in ovary and pericarp, Food Chem	B++	Ndiaye et al. 2017, C. aurantifolia, peel oil, JEOBP	B	Lopes et al. 2003, peel oil, C. sinensis, J Essent Oil Res	B	Boussaada et al. 2007, flowers, leaves and peel oils, C. aurantium, JEOBP	B++	Petretto et al. 2016, C. medica peel, J Food Process Preserv	A (0.18%)					Verzera et al. 2005, peel oil, C. limon, variety cavone, J Agric Food Chem	A++ (0.04%)
		Liu et al. 2012, peel, J Agric Food Chem	A (16.02 mg/g)	Ndiaye et al. 2017, C. reticulata, peel oil, JEOBP	B	Uysal et al. 2011, Int J Food Sci Tech	B	Jabalpurwala et al. 2009, blossom, Phytochemistry	A (0.04%)	Mondello et al. 2003, sweet orange, peel oil, J Agric Food Chem	A (0.01-0.02%)	Dugo et al. 2011, peel and neroli (flowers), bitter orange oils, J Essent Oil Res	B	Aliberti et al. 2016, peel oil, C. medica,varieties liscia and rugosa, Molecules	A ++ (0.9-0.7%)					Kirbaslar et al. 2006b, Turkish lemon peel oil, J Essent Oil Res	E
		Tao & Liu, 2012, peel oil, Int J Food Prop	B	Jabalpurwala et al. 2009, blossom, Phytochemistry	A (0.05%)	Khan et al. 2012, C. paradisi peel, JEOBP	B	Huang et al. 2000, leaves oil, C. aurantifolia Mexican variety, Perfum Flavor	B	Högnadóttir & Rouseff, 2003, orange peel oil, J Chromatogr A	A+++ (0.025%)	Deterre et al. 2012, C. aurantium, oil, Flavour Fragr J	B (traces in peel oil)	Hai Dang et al. 2016, peel, C. medica, J Chemistry	B					Ferhat et al. 2007, C. limon, peel essential oil, Flavour Fragr J	B
		Liu et al. 2015, C. maxima, peel, J Sci Food Agric	A (12.29 mg/g in red pummelo; 29.62 mg/g in pale green pummelo)	Huang et al. 2000, clementine, leaves essential oil, Perfum Flavor	B	Jabalpurwala et al. 2009, blossom, Phytochemistry	A (0.47%)	Gancel et al. 2003, leaves C. aurantifolia, J Agric Food Chem	B++	Verzera et al. 2004, peel oil, C. sinensis, Flavour Fragr J	B++	Jabri-Karoui & Marzouk, 2013, peel, BioMed Res Int.	A++ (0.16%)	Deng et al. 2017, C. medica, peel oil obtained only by vacuum distillation, Medicines	B					Flamini et al. 2007, leaves and in pericarp. C. limon, Anal Chim Acta	B++
		Sun et al. 2014, Flavour Fragr J	A+ (2556-316 mg/mL)	Lota et al. 2001, clementin leaves essential oil, Biochem Syst and Ecol	B++ (0.5%-traces)	Huang et al. 2000, leaves oil petitgrain, grapefruit, Perfum Flavor	B	Gancel et al. 2005, leaves C. aurantifolia (also hybrid C. aurantifolia x C. paradisi), J Agric Food Chem	B++	Sawamura et al. 2005, C. sinensis, J Essent Oil Res trace	A++ (0.05-0.005%)	Rowshan & Najafian, 2015, C. aurantium, peel, JEOBP	B	Huang et al. 2000, leaves essential oil, C. medica, Perfum Flavor	B					Nguyen et al. 2009, lemon oil, Food Chem	B
		Li et al. 2016, C. grandis, peel essential oil, J Agric Food Chem	A++ (403 mg/mL in fresh oil; 119 mg/mL in uv-air treated oil)	Fanciullino et al. 2005, leaves solvent extraction, mandarin and in its hybrid with lemon, J Agric Food Chem	B++	Gancel et al. 2003, leaves grapefruit, J Agric Food Chem	B++	Jazet Dongmo et al. 2009, leaves oil C. aurantifolia, Afr J Agric Res	B	Choi, 2006, peel oil, orange, J Agric Food Chem	B	Petretto et al. 2016, C. aurantium peel, J Food Process Preserv	A (1.38%)	Gancel et al. 2005, citron, C. medica, leaves, also hybrid C. medica x C. paradisi, J Agric Food Chem	B++					Liu et al. 2012, peel, J Agric Food Chem	A (47.14 mg/g)
		Zhang et al. 2017, C. grandis, peel, Food Chem, only in one variety among ten varieties	A++ (9.34 mg/g)	Fanciullino et al. 2006, mandarin, leaves oil, Flavour Fragr J	A++ (0.4%-traces)	Gancel et al. 2005, grapefruit, leaves, also hybrid of C. paradisi x sweet orange, J Agric Food Chem	B++	Chintaluri et al. 2015, oil leaves, C. aurantifolia, lime, J Essent Oil Res	B	Tao et al. 2009, C. sinensis, peel oil, Int J Food Sci Tech	B	Sarrou et al. 2013, flowers oil, Molecules	A (4.31%)	Luro et al. 2012, citron, leaves, C. medica, Phytochemistry	B++					Pashazanousi et al. 2012, lemon leaves and peel oils, Asian J Chem	B
		Ndiaye et al. 2017, C. maxima, peel oil, JEOBP	B	Kirbaslar et al. 2006a, Turkish mandarin leaves oil, J Essent Oil Res	E	Paoli et al. 2016, C. paradisi, leaves oil, J Essent Oil Res	B++ and 13C-NMR (0.2-traces: <0.05%)			Liu et al. 2012, peel, C. sinensis, J Agric Food Chem	A (2.08 mg/g)	Druẑić et al. 2016, C. aurantium, flowers and leaves oils, J Essent Oil Res	B							Spadaro et al. 2012, flavedo oil, C. limon, J Essent Oil Res	B
		Jabalpurwala et al. 2009, blossom, Phytochemistry	A (0.06%)	Tomi et al. 2008, leaves oil, C. clementina, Flavour Fragr J, trace	B++					Xiao et al. 2016, sweet orange essential oil, Flavour Fragr J	A+ (0.16-2.70 mg/ml oil)	Jabalpurwala et al. 2009, blossom, Phytochemistry	A (0.04%)							Cannon et al. 2015, C. limon, peel, J Agric Food Chem, the isomer E is not specified, tentative identification, odour active component	B+++
		Huang et al. 2017, J Essent Oil Res, flowers	B (whole flowers, flower oils)							Zhang et al. 2017, C. sinensis, peel, Food Chem, in one variety among 14 varieties	A++ (3.18 mg/g)	Huang et al. 2000, leaves essential oil, C. aurantium, Perfum Flavor	B							Petretto et al. 2016, C. limon, peel, J Food Process Preserv	A (0.76%)
		Huang et al. 2000, leaves essential oil, C. grandis, Perfum Flavor	B							Ndiaye et al. 2017, C. sinensis, peel oil, JEOBP	B	Kirbaslar & Kirbaslar, 2004, leaves oil, J Essent Oil Res	E							Loizzo et al. 2016, C. limon, peel and leaves, Chem Biodiversity	B (0.17 %-traces:<0.1% in peel; 1.87-1.06% in leaves)
		Chintaluri et al. 2015, oil leaves, C. maxima, J Essent Oil Res	B							Jabalpurwala et al. 2009, blossom, Phytochemistry	A (0.19%)	Guerrini et al. 2014, C. aurantium, petitgrain, J Appl Bot Food Qual	B (0.1%)							Zhang et al. 2017, C. limon, peel, Food Chem, in Eureka variety	A++ (19.41 mg/g)
										Alonzo et al. 2000, Flavour Fragr J, leaves oil, Valencia variety, trace	B (traces in leaves oil)									Jabalpurwala et al. 2009, blossom, Phytochemistry, varieties Lisbon and Poderosa. The indicated percentage is similar to C. aurantifolia	A (0.14%)
										Huang et al. 2000, leaves essential oil, C. sinensis, Perfum Flavor	B									Blanco Tirado et al. 1995, leaves oil, J Chromatogr A	B++
										Gancel et al. 2003, sweet orange, leaves, J Agric Food Chem	B++									Huang et al. 2000, leaves essential oil, C. limon, Perfum Flavor	B
										Gancel et al. 2005, sweet orange, leaves, also in hybrid C. sinensis x C. aurantifolia, J Agric Food Chem	B++									Alonzo et al. 2000, leaves oil, lemon, Flavour Fragr J	B (0.8% in leaves oil)
										Killiny & Jones, 2017, intact leaves, C. sinensis, J Plant Physiol	A (0.12% in young leaves and 0.03% in mature leaves)									Ahmed et al. 2001, leaves oil C. limon, J Essent Oil Res	B
																				Gancel et al. 2003, lemon, leaves, J Agric Food Chem	B++
																				Kirbaslar & Kirbaslar, 2004, Turkish leaves oil lemon, J Essent Oil Res	E
																				Gancel et al. 2005, lemon, leaves, J Agric Food Chem (also in hybrid C. limon x C. paradisi and C. limon x C. sinensis)	B++
																				Smadja et al. 2005, C. limon, leaves oil, Flavour Fragr J	B++
																				Fanciullino et al. 2005, leaves solvent extraction, lemon and in hybrid C. limon x C. deliciosa, J Agric Food Chem	B++
																				Karabörklü et al. 2011, lemon, leaves oil, J Econ Entomol	B
																				Fancello et al. 2016, leaves essential oil, C. limon, Food Sci Technol	A++ (38.3 mg/mL)
60	iso-geraniol or (3Z)-3,7-dimethyl-3,6-octadien-1-ol									Killiny & Jones, 2017, intact leaves, C. sinensis, J Plant Physiol	B (0.91% in young leaves and 0.23% in mature leaves)									Cannon et al. 2015, C. limon, peel, J Agric Food Chem, trace, tentative identification	B++
61	2,6-dimethyl-3,7-octadien-2,6-diol or terpendiol or 3,7-dimethylocta-1,5-dien-3,7-diol									Killiny & Jones, 2017, intact leaves, C. sinensis, J Plant Physiol	B (0.78% in young leaves and 0.05% in mature leaves)
62	2,6-dimethyl-1,5,7-octatrien-3-ol or hotrienol	Yu et al. 2009, peel, J Sep Sci	B													Dugo & Mondello, 2011, C. bergamia oil, trace, page 92
63	myrcenol									Viuda-Martos et al. 2009, orange, JEOBP	B
	2-methyl-6-methylene-7-octen-2-ol									Blanco Tirado et al. 1995, leaves oil, J Chromatogr A	B++
64	menthol or 2-isopropyl-5-methylcyclohexanol			Njoroge et al. 2008, peel oil, C. reticulata, JEOBP	A (0.05%-traces: <0.005% w/w), but authors did not confirm that the corresponding standard had been injected by GC-MS	Flamini & Cioni, 2010, branches, Food Chem	B++
	cis-1,3-trans-1,4-menthol or (1R,2S,5R)-5-methyl-2-propan-2-ylcyclohexan-1-ol
65	isomenthol											Song et al. 2000b, Citrus aurantium peel oil, variety Cyathifera (daidai), Flavour Fragr J, trace	A (traces <0.05% w/w)					Song et al. 2000a, peel oil, C. junos, Flavour Fragr J	A++ (0.01% w/w)
	trans-1,3,cis-1,4-menthol
66	a-cyclogeraniol											Ellouze et al. 2012, leaves oil, C. aurantium, J Food Sci	A (2.04-0.17%)
	2,6,6-trimethylcyclohex-2-en-1-yl)methanol
67	Z-p-menth-2-en-1-ol or Z-1-methyl-4-(1-methylethyl)-2-cyclohexen-1-ol	Yu et al. 2009, peel, J Sep Sci	B	Ruberto & Rapisarda, 2002, essential oil, clementine, J Food Sci, trace	B (traces)	Zhang et al. 2017, C. paradisi, peel, Food Chem	B++	Dugo & Mondello, 2011, C. aurantifolia, trace-0.2%, page 33		Ruberto & Rapisarda, 2002, essential oil, orange, J Food Sci, trace	B (traces)	Lota et al. 2001, leaves essential oils, C. aurantium, Flavour Fragr J	B++ (0.4%-traces)			Kirbaslar et al. 2006a, bergamot petitgrain oil, Turkish, J Essent Oil Res	E			Lota et al. 2002, lemon, peel and leaves essential oils, J Agric Food Chem	B++ (0.1% in peel; 0.1%-traces in leaves)
		Liu et al. 2012, peel, J Agric Food Chem	B (4.87 mg/g)	Yu et al. 2009, peel of immature fruit, J Sep Sci	B	Paoli et al. 2016, C. paradisi, leaves oil, J Essent Oil Res	B++ and 13C-NMR (1.0-0.1%)			Zhang et al. 2017, C. sinensis, peel, Food Chem	B++	Dugo et al. 2011, neroli (flowers) and petitgrain (leaves and twigs), bitter orange oils, J Essent Oil Res	B							Ferhat et al. 2007, peel essential oil, C. limon, Flavour Fragr J	B
				Zhang et al. 2017, C. reticulata peel, Food Chem	B++					Alonzo et al. 2000, leaves oil, Valencia variety, Flavour Fragr J	B (0.1% in leaves oil)	Guerrini et al. 2014, C. aurantium petitgrain, J Appl Bot Food Qual	B (0.1%)							Liu et al. 2012, peel, J Agric Food Chem	B (11.98 mg/g)
				Lota et al. 2001, clementin, leaves essential oil, Biochem Syst Ecol	B++ (0.3-0.2%)															Cannon et al. 2015, C. limon, peel, J Agric Food Chem, trace, tentative identification	B++
				Fanciullino et al. 2006, mandarin, leaves oil, Flavour Fragr J	A++ (0.3%-traces, but authors did not confirm that the corresponding standard had been injected by GC-MS)															Zhang et al. 2017, C. limon, peel, Food Chem	B++
				Kirbaslar et al. 2006a, Turkish mandarin leaves oil, J Essent Oil Res	E															Kirbaslar & Kirbaslar, 2004, J Essent Oil Res, Turkish leaves oil lemon, trace	E
				Tomi et al. 2008, leaves oil, C. clementina, Flavour Fragr J	B++															Smadja et al. 2005, C. limon, leaves oil, Flavour Fragr J	B++
																				Guerrini et al. 2014, lemon petitgrain, J Appl Bot Food Qual	B (0.7%)
68	E-p-menth-2-en-1-ol or (1R,4S)-4-isopropyl-1-methyl-2-cyclohexen-1-ol or E-1-Methyl-4-(1-methylethyl)-2-cyclohexen-1-ol	Yu et al. 2009, peel, J Sep Sci	B	Hosni et al. 2010, Food Chem	B	Paoli et al. 2016, C. paradisi, leaves oil, J Essent Oil Res	B++ and 13C-NMR (0.6-traces: <0.05%)	Lota et al. 2002, lime peel essential oil, C. aurantifolia, J Agric Food Chem	B++ (0.1%-traces)	Hosni et al. 2010, Food Chem, tentative	B	Jiang et al. 2011, buds, J Food Sci	B			Kirbaslar et al. 2006a, bergamot petitgrain oil, Turkish, J Essent Oil Res, trace	E			Lota et al. 2002, lemon, peel and leaves essential oils, J Agric Food Chem	B++ (0.1%-traces in peel; traces in leaves)
		Hosni et al. 2010, Food Chem	B	Lota et al. 2001, clementine and mandarin (leaves), Biochem Syst Ecol	B++ (0.2-0.1%)					Alonzo et al. 2000, leaves oil, Valencia variety, Flavour Fragr J	B (0.1% in leaves oil)	Kirbaslar & Kirbaslar, 2004, leaves oil, trace in Turkish C. aurantium, J Essent Oil Res	E							Cannon et al. 2015, C. limon, peel, J Agric Food Chem, trace, tentative identification	B++
				Fanciullino et al. 2006, mandarin, leaves oils, Flavour Fragr J	A++ (0.3%-traces, but authors did not confirm that the corresponding standard had been injected by GC-MS)							Guerrini et al. 2014, C. aurantium petitgrain, J Appl Bot Food Qual	B (0.8%)							Guerrini et al. 2014, lemon petitgrain, J Appl Bot Food Qual	B (0.8%)
				Kirbaslar et al. 2006a, Turkish mandarin leaves oil, J Essent Oil Res	E							Dugo et al. 2011, neroli (flowers), bitter orange, J Essent Oil Res	B
				Tomi et al. 2008, leaves oil, C. clementina, Flavour Fragr J	B++
69	p-menth-3-en-1-ol or terpinen-1-ol							Chisholm et al. 2003a, distilled lime, Flavour Fragr J	B+++											Kirbaslar et al. 2006b, lemon peel, J Essent Oil Res	E
70	terpinen-4-ol or terpinene-4-ol or p-menth-1-en-4-ol or 4-methyl-1-(propan-2-yl)3-cyclohexen-1-ol or 4-terpineol or 4-terpinenol or 4-carvomenthenol	Sawamura & Kurijama, 1988, C. grandis, oil, J Agric Food Chem	A (0.04% weight oil)	Ruberto et al. 1997, C. clementina, flavedo oil, J Agric Food Chem	A (0.04%)	Caccioni et al. 1998, C. paradisi, rind oil, Int J Food Microbiol	A (0.18-0.17%)	Lota et al. 2002, lime peel and leaves essential oils, J Agric Food Chem	B++ and 13C-NMR (1.7%-traces in peel; 0.1% in leaves)	Blanco Tirado et al. 1995, peel oil, C. sinensis, J Chromatogr A	B++	Caccioni et al. 1998, C. aurantium rind oil, Int J Food Microbiol	A (0.06%)	Lota et al.1999, peel and leaves essential oils, C. medica, Flavour Fragr J	B++ (0.1%-traces; 0.3-0.1% in leaves)	Kirbaslar et al. 2001, Turkish, bergamot, trace, peel oil, J Essent Oil Res	E	Song et al. 2000a, peel oil, C. junos, trace, Flavour Fragr J	A++ (traces<0.01% w/w)	Caccioni et al. 1998, C. limon, rind oil, Int J Food Microbiol	A (0.67-0.34%)
		Minh Tu et al. 2002, Flavour Fragr J, pummelo	A (traces)	Naef & Velluz, 2001, tangerina C. reticulata (trace), peel, J Essent Oil Res	A++ (traces)	Lin & Rouseff, 2001, grapefruit, peel oil, Flavour Fragr J	A+	Gancel et al. 2002, peel, Flavour Fragr J	B++	Ruberto et al. 1997, C. sinensis, flavedo oil, J Agric Food Chem	A (0.04%)	Pino & Rosado, 2000, bitter orange oil, J Essent Oil Res	B	Vekiari et al. 2004, peel, C. medica, J Essent Oil Res	B	Verzera et al. 2003, peel oil, bergamot, J Agric Food Chem	A++ (0.1%-traces)	Choi, 2006, peel oil, yuzu, J Agric Food Chem	B	Verzera et al. 2001, lemon oil, J Essent Oil Res	B++
		Oh et al. 2007, C. grandis, peel, J Appl Biol Chem	B	Ruberto & Rapisarda, 2002, essential oil clementine, J Food Sci	A (0.1%)	Karioti et al. 2007, grapefruit peel oil, J Essent Oil Res	B++	Selvaraj et al. 2002, C. aurantifolia (variety kagzi), peel, J Essent Oil Res	G	Caccioni et al. 1998, C. sinensis, rind oil, Int J Food Microbiol	A (0.31-0.06%)	Lota et al. 2001, peel and leaves, Flavour Fragr J (traces)	B++ (traces in peel; 0.1-0.8% in leaves; 7.0% in Australian C. aurantium leaves)	Verzera et al. 2005, peel, C. medica, variety Diamante, J Agric Food Chem	A++ (0.05%)	Poiana et al. 2003, bergamot essential oil, Flavour Fragr J	A (traces-0.1% in cold-pressed, distilled and alkali-treated oils and in SC-CO2 extracts)	Oh et al. 2007, peel, C. junos, J Appl Biol Chem	B	Lota et al. 2002, lemon, peel and leaves essential oils, J Agric Food Chem	B++ and 13C-NMR (0.1%-traces in peel; 1.0-0.1% in leaves)
		Baik et al. 2008, J Microbiol Biotechnol	B++	Mondello et al. 2003, mandarin oil, J Agric Food Chem	A (0.02%)	Flamini & Cioni, 2010, trace in unopened and opened flower, leaves, branches, ovary and pericarp, and essential oil, Food Chem	B++	Chisholm et al. 2003a, extracted and distilled lime, Flavour Fragr J	A+++	Mitiku et al. 2000, cold-pressed oil, C. sinensis, Flavour Fragr J	A++ (0.01%-traces)	Mondello et al. 2003, bitter orange oil, J Agric Food Chem	A (0.01%-traces)	Wu et al. 2013, peel, finger citron, Ind Crops Prod.	B	Mondello et al. 2003, bergamot oil, J Agric Food Chem	A (0.03-0.04%)	Lan-Phi et al. 2009, peel essential oil, Food Chem	B+++ (0.01%-traces)	Vekiari et al. 2002, lemon, peel and leaves oils, J Agric Food Chem	A (4.1-0.83 mg/kg peel oil; 6.7-4.2 mg/kg leaves oil)
		Yu et al. 2009, peel, J Sep Sci	B	Dugo et al. 2005, peel oil, C. tangerina, Flavour Fragr J	A (0.02%)	Zhang et al. 2017, C. paradisi, peel, Food Chem	A++ (0.66-0.19 mg/g)	Costa et al. 2014, lime, J Essent Oil Res	B	Minh Tu et al. 2002, orange, Flavour Fragr J	A (traces)	Boussaada & Chemli, 2006, flowers, leaves and peel oils, C. aurantium, JEOBP	B++	Venturini et al. 2014, essential oil peel, C. medica, Food Technol Biotechnol	B++	Sawamura et al. 2006, C. bergamia, Flavour Fragr J	A+++ (0.005-0.5% in 100 g of oil)	Tomiyama et al. 2012, yuzu peel, Flavour Fragr J	A (0.04%)	Mondello et al. 2003, lemon, peel oil, J Agric Food Chem	A (0.05-0.06%)
		Hosni et al. 2010, Food Chem	B	Fanciullino et al. 2006, mandarin, peel and leaves oils, Flavour Fragr J	A++ and 13C-NMR (0.1%-traces in peel; 9.0-0.1% in leaves)	Huang et al. 2000, leaves oil petitgrain, grapefruit, Perfum Flavor	B	Hai Dang et al. 2016, peel, C. aurantifolia, J Chemistry	B	Ruberto & Rapisarda, 2002, essential oil, orange, J Food Sci	A (0.1%)	Boussaada et al. 2007, flowers, leaves and peel oils, C. aurantium, JEOBP	B++	Hai Dang et al. 2016, peel, C. medica, J Chemistry	B	Belsito et al. 2007, bergamot peel, J Agric Food Chem	A (0.03-0.05% in 100 g of oil)	Huang et al. 2000, leaves essential oil, C. junos, Perf Flav	B	Verzera et al. 2004, peel oil, C. limon, Flavour Fragr J	B++
		Cheong et al. 2011b, peel solvent extract, white Malaysian pomelo, J Essent Oil Res	A+ (7.2 ppm)	Pino & Quijano, 2007, cold pressed oil, mandarin, C. reticulata, JEOBP	B	Paoli et al. 2016, C. paradisi, leaves oil, J Essent Oil Res	B++ and 13C-NMR (17.3-0.3%)	Zhang et al. 2017, peel, lime, Food Chem	A++ (3.16 mg/g)	Högnadóttir & Rouseff, 2003, orange peel oil, J Chromatogr A	A+++ (0.037%)	Baik et al. 2008, C. aurantium peel oil, J. Microbiolog Biotec	B++	Mitropoulou et al. 2017, C. medica, essential oil (not in HS-SPME peel), LWT-Food Sci Technol	B	Cosimi et al. 2009, peel, J Stored Prod Res	B			Verzera et al. 2005, peel oil, C. limon, variety cavone, J Agric Food Chem	A++ (0.02%)
		Cheong et al. 2011a, peel, pink and white Malaysian pomelo, J Essent Oil Res	A (traces: <0.01% by HS-SPME and 0.01% by solvent extraction)	Karioti et al. 2007, mandarin peel and leaves oils, J Essent Oil Res	B++			Ndiaye et al. 2017, C. aurantifolia, peel oil, JEOBP	B	Lopes et al. 2003, peel oil, C. sinensis, J Essent Oil Res	B	Dugo et al. 2011, peel, neroli (flowers) and petitgrains (leaves and twigs), bitter orange oils, J Essent Oil Res	B	Deng et al. 2017, essential oil, peel, C. medica, Medicines	B	Costa et al. 2010, bergamot peel oil, Flavour Fragr J	B			Kirbaslar et al. 2006b, Turkish lemon peel oil, J Essent Oil Res, trace	E
		Liu et al. 2012, peel, J Agric Food Chem	A (0.74 mg/g)	Yu et al. 2009, peel, J Sep Sci	B			Fouad & da Camara, 2017, C. aurantifolia, peel oil, J Stored Prod Res	B	Mondello et al. 2003, sweet orange, peel oil, J Agric Food Chem	A (0.01%-traces)	Deterre et al. 2012, C. aurantium, oil and distillate heat cut, Flavour Fragr J	C (peel oil); A+++ (6.06 mg/L in distillate heat cut)	Huang et al. 2000, leaves essential oil, C. medica, Perfum Flavor	B	Furneri et al. 2012, C. bergamia, oil, Eur J Med Chem, in this article the oil source is not specified (peel, flower or leaves)	E			Ferhat et al. 2007, C. limon, peel essential oil, Flavour Fragr J	B
		Liu et al. 2015, C. maxima, peel, red and pale green pummelo, J Sci Food Agric	A (0.3 mg/g in red and in pale green pummelos)	Hosni et al. 2010, Food Chem	B			Huang et al. 2000, leaves oil, C. aurantifolia Mexican variety, Perfum Flavor	B	Verzera et al. 2004, peel oil, C. sinensis, Flavour Fragr J	B++	Bourgou et al. 2012, bitter orange, essential oil, Sci World J	B++	Luro et al. 2012, citron, leaves, C. medica, Phytochemistry	B++	Huang et al. 2000, leaves essential oil, C. bergamia, Perf Flav	B			Viuda-Martos et al. 2009, lemon, JEOBP	B
		Sun et al. 2014, Flavour Fragr J	A (484-28 mg/mL)	Liu et al. 2012, peel, J Agric Food Chem	A (0.32 mg/g)			Gancel et al. 2003, leaves C. aurantifolia (also hybrid C. aurantifolia x C. deliciosa), J Agric Food Chem	B++	Njoroge et al. 2005, peel oil, C. sinensis, Flavour Fragr J	A (0.05-traces: <0.005%)	Jabri-Karoui & Marzouk, 2013, peel, BioMed Res Int.	E (0.06%)			Kirbaslar et al. 2006a, bergamot leaves oil, Turkish, J Essent Oil Res	E			Espina et al. 2011, C. limon, peel essential oil, Food Control	A (0.07%)
		Zhang et al. 2017, C. grandis, peel, Food Chem	A++ (2.85-0.16 mg/g)	Bourgou et al. 2012, mandarin, C. reticulata, Sci World J	B++			Gancel et al. 2005, leaves C. aurantifolia (also hybrid C. aurantifolia x C. paradisi), J Agric Food Chem	B++	Sawamura et al. 2005, C. sinensis, J Essent Oil Res, trace	A++ (0.05-0.005%)	Rowshan & Najafian, 2015, C. aurantium, peel, JEOBP	B							Liu et al. 2012, peel, C. limon, J Agric Food Chem	A (0.84 mg/g)
		Ndiaye et al. 2017, C. maxima, peel oil, JEOBP	B	Sultana et al. 2012, peel oil, C. reticulata, Asian Pac J Trop Biomed	B			Jazet Dongmo et al. 2009, leaves oil C. aurantifolia, Afr J Agric Res	B	Choi, 2006, peel oil, orange, J Agric Food Chem	B	Zhang et al. 2017, C. aurantium, peel, Food Chem	A++ (0.92 mg/g)							Bourgou et al. 2012, oil C. limon, Sci World J	B++
		Huang et al. 2000, leaves essential oil, C. grandis, Perfum Flavor	B	Wang et al. 2012, peel oil C. reticulata, JEOBP	B					Tao et al. 2009, C. sinensis, peel oil, Int J Food Sci Tech	B	Huang et al. 2000, leaves essential oil, C. aurantium, Perfum Flavor	B							Pashazanousi et al. 2012, lemon leaves and peel oils, Asian J Chem	B
		Tsai et al. 2017, leaves oil, C. grandis, Molecules	B	Tao et al. 2014, C. reticulata peel oil, Food Chem	A (0.45%)					Baik et al. 2008, C. sinensis peel oil, J Microbiol Biotechnol	B++	Kirbaslar & Kirbaslar, 2004, leaves oil, J Essent Oil Res	E							Spadaro et al. 2012, flavedo oil, C. limon, J Essent Oil Res	B
		Huang et al. 2017, J Essent Oil Res, flowers	B (receptacles, flower oils)	Luciardi et al. 2016, mandarin peel essential oil, Food Sci Technol	B					Hosni et al. 2010, C. sinensis, Food Chem	B	Ellouze et al. 2012, leaves oil, C. aurantium, J Food Sci	A (0.31-0.12%)							Cannon et al. 2015, C. limon, peel, J Agric Food Chem, tentative identification, odour active component	B+++
				Zhang et al. 2017, C. reticulata peel, Food Chem	A++ (7.44-0.36 mg/g)					Bourgou et al. 2012, orange, Sci World J	B++	Sarrou et al. 2013, flowers and leaves oils, Molecules	A (0.68% in flowers; 0.17% in young leaves; 0.13% in old leaves)							Blázquez & Carbó, 2015, peel essential oil, lemon, Ind Crops Prod	B
				Ndiaye et al. 2017, C. reticulata, peel oil, JEOBP	B					Liu et al. 2012, peel, C. sinensis, J Agric Food Chem	A (0.33 mg/g)	Guerrini et al. 2014, C. aurantium, petitgrain, J Appl Bot Food Qual	B (2.5%)							Loizzo et al. 2016, C. limon, peel and leaves, Chem Biodiversity	A (0.36-0.12% in peel; 0.93% in leaves)
				Fouad & da Camara, 2017, C. reticulata, peel oil, J Stored Prod Res	B					Chen et al. 2014, peel oil, orange, C. sinensis, J Agric Food Chem, p-menth-1-en-4-ol	B (0.58% of oil from improved Clevenger; 0.55% of oil from traditional Clevenger)	Druẑić et al. 2016, C. aurantium, flowers and leaves oils, J Essent Oil Res	B							Zhang et al. 2017, C. limon, peel, Food Chem	A++ (6.19-2.06 mg/g)
				Huang et al. 2000, leaves essential oil, C. reticulata, Perfum Flavor	B					Zhang et al. 2017, C. sinensis, peel, Food Chem	A++ (0.79-0.22 mg/g)	Jiang et al. 2011, buds, J Food Sci	B							Alissandrakis et al. 2003, flower, lemon, Food Chem	E
				Huang et al. 2000, clementine, leaves essential oil, Perfum Flavor	B					Ndiaye et al. 2017, C. sinensis, peel oil, JEOBP	B									Flamini et al. 2007, gynaecium. C. limon, Anal Chim Acta	B++
				Lota et al. 2001, clementin, leaves essential oil, Biochem Syst Ecol	B++ and 13C-NMR (4.6-3.5%)					Alissandrakis et al. 2003, flower, orange, Food Chem	E									Ben Hsouna et al. 2017, blossom oil, C. limon, Lipids Health Dis	B
				Fanciullino et al. 2005, leaves solvent extraction, only in hybrid mandarin x limon, J Agric Food Chem	B++					Druẑić et al. 2016, C. sinensis, flowers and leaves oils, J Essent Oil Res	B									Huang et al. 2000, leaves essential oil, C. limon, Perfum Flavor	B
				Kirbaslar et al. 2006a, Turkish mandarin leaves oil, J Essent Oil Res	E					Alonzo et al. 2000, leaves oil, Valencia variety, Flavour Fragr J	B (5.6% in leaves oil)									Alonzo et al. 2000, leaves oil, lemon, Flavour Fragr J	B (1.0% in leaves oil)
				Lin et al. 2010, fresh leaves, C. reticulata, Biosci Biotechnol Biochem	E					Huang et al. 2000, leaves essential oil, C. sinensis, Perfum Flavor	B									Ahmed et al. 2001, leaves oil, C. limon, J Essent Oil Res	B
																				Kirbaslar & Kirbaslar, 2004, Turkish leaves oil lemon, J Essent Oil Res	E
																				Smadja et al. 2005, C. limon, leaves oil, Flavour Fragr J	B++
																				Fanciullino et al. 2005, leaves solvent extraction, only in hybrid mandarin x limon, J Agric Food Chem	B++
																				Karabörklü et al. 2011, lemon, leaves oil, J Econ Entomol	B
																				Guerrini et al. 2014, lemon petitgrain, J Appl Bot Food Qual	B and 13C-NMR (3.9-0.7%)
71	a-terpineol or p-menth-1-en-8-ol	Sawamura & Kurijama, 1988, C. grandis, oil, J Agric Food Chem	A (0.05-0.04% weight oil)	Blanco Tirado et al.1995, peel and leaves oils, C. reticulata, J Chromatogr A	B++	Caccioni et al. 1998, C. paradisi, rind oil, Int J Food Microbiol	A (0.15-0.14%)	Lota et al. 2002, lime, peel and leaves, J Agric Food Chem	B++ and 13C-NMR (4.7-0.3% in peel; 0.6-0.1% in leaves)	Ruberto et al. 1997, C. sinensis, flavedo oil, J Agric Food Chem	A (0.12%)	Caccioni et al. 1998, C. aurantium rind oil, Int J Food Microbiol	A (0.26%)	Lota et al. 1999, peel and leaves essential oils, Flavour Fragr J	B++ and 13C-NMR (0.3%-traces-1.0-0.2% in leaves)	Kirbaslar et al. 2001, Turkish, bergamot peel oil, J Essent Oil Res	E	Song et al. 2000a, peel oil, C. junos, Flavour Fragr J	A++ (0.7% w/w)	Blanco Tirado et al. 1995, peel and leaves oils, J Chromatogr A	B++
	2-(4-methylcyclohex-3-en-1-yl)propan-2-ol	Minh Tu et al. 2002, Flavour Fragr J, pummelo	A (0.1%)	Ruberto et al. 1997, C. clementina, flavedo oil, J Agric Food Chem	A (0.7%)	Pino & Sanchez, 2000, grapefruit peel oil, J Essent Oil Res	B	Gancel et al. 2002, C. aurantifolia, lime, peel and leaves, Flavour Fragr J	B++	Caccioni et al. 1998, C. sinensis, rind oil, Int J Food Microbiol	A (0.25-0.12%)	Pino & Rosado, 2000, bitter orange oil, J Essent Oil Res	B	Vekiari et al. 2004, peel and leaves, C. medica, J Essent Oil Res	B	Mondello et al. 2003, bergamot oil, J Agric Food Chem	A (0.09-0.10%)	Oh et al. 2007, peel, C. junos, J Appl Biol Chem	B	Caccioni et al. 1998, C. limon, rind oil, Int J Food Microbiol	A (0.86-0.41%)
		Njoroge et al. 2005, C. grandis, J Agric Food Chem	A (0.1%)	Naef & Velluz, 2001, tangerine C. reticulata peel, J Essent Oil Res	A++ (0.1%)	Feger et al. 2001b, peel oil, J Essent Oil Res	B	Minh Tu et al. 2002, lime, Flavour Fragr J	A (0.4%)	Mitiku et al. 2000, cold-pressed oil, C. sinensis, Flavour Fragr J	A++ (0.01%-traces)	Lota et al. 2001, peel and leaves essential oils, Flavour Fragr J	B++ and 13C-NMR (0.1-0.9% in peel; 11.8-1.3% in leaves; 0.3% in Australian C. aurantium leaves)	Verzera et al. 2005, C. medica peel, variety Diamante, J Agric Food Chem	A++ (0.21%)	Verzera et al. 2003, peel oil, bergamot, J Agric Food Chem	A++ (0.1%)	Lan-Phi et al. 2009, peel essential oil, Food Chem	B+++ (0.2-0.3%)	Baratta et al. 1998, C. limon, essential oil, Flavour Fragr J	B
		Oh et al. 2007, C. grandis, peel, J Appl Biol Chem	B	Lota et al. 2001, leaves and peel essential oils, clementin, Biochem Syst Ecol	B++ and 13C-NMR (0.2%-traces in peel; 1.4-0.7% in leaves)	Gancel et al. 2002, C. paradisi, peel (in leaves only trace), Flavour Fragr J	B++	Selvaraj et al. 2002, C. aurantifolia (variety kagzi), peel and leaves, J Essent Oil Res	G	Ruberto & Rapisarda, 2002, essential oil, J Food Sci	A (0.2%)	Mondello et al. 2003, bitter orange, peel oil, J Agric Food Chem	A (0.03-0.04%)	Wu et al. 2013, peel, finger citron, Ind Crops Prod.	B	Poiana et al. 2003, bergamot essential oil, Flavour Fragr J	A (0.1% in cold-pressed, distilled and alkali-treated oils; 0.1-0.2% in SC-CO2 extracts)	Tomiyama et al. 2012, yuzu peel, Flavour Fragr J	A (0.17%)	Verzera et al. 2001, lemon oil, J Essent Oil Res	B++
		Baik et al. 2008, J Microbiol Biotechnol	B++	Ruberto & Rapisarda, 2002, essential oil clementine, J Food Sci	A (0.1%)	Njoroge et al. 2005, red grapefruit, J Agric Food Chem	A (0.1%)	Chisholm et al. 2003a, extracted and distilled lime, Flavour Fragr J	A+++	Shen et al. 2002, peel orange, J Agric Food Chem	B	Boussaada & Chemli, 2006, flowers, leaves and peel oils, C. aurantium, JEOBP	B++	Venturini et al. 2014, essential oil peel, C. medica, Food Technol Biotechnol	B++	Sawamura et al. 2006, C. bergamia, Flavour Fragr J	B+++ (0.2% in 100 g of oil)	Huang et al. 2000, leaves essential oil, C. junos, Perf Flav	B	Lota et al. 2002, lemon, peel and leaves essential oils, J Agric Food Chem	B++ and 13C-NMR (0.4-0.1% in peel; 0.4-11.4% in leaves)
		Yu et al. 2009, peel, J Sep Sci		Minh Tu et al. 2002, tangerine, Flavour Fragr J	A (0.1%)	Kirbaslar et al. 2006b, C. paradisi Turkish peel oil, J Essent Oil Res	E	Craske et al. 2005, Mexican lime and also in Microcitrus australe (Australian lime), peel oil, J Sci Food Agric	B	Minh Tu et al. 2002, orange, Flavour Fragr J	A (0.1%)	Boussaada et al. 2007, flowers, leaves and peel oils, C. aurantium, JEOBP	B++	Aliberti et al. 2016, peel oil, C. medica, varieties liscia and rugosa, Molecules	B++ (0.7-0.6%)	Belsito et al. 2007, bergamot peel, J Agric Food Chem	A (0.03-0.13% in 100 g of oil)			Vekiari et al. 2002, lemon, peel and leaves oils, J Agric Food Chem	A (11.87-5.63 mg/kg peel oil; 12.1-5.2 mg/kg leaves oil)
		Cheong et al. 2011a, peel and blossom (volatile blossom isolated by HS-SPME), pink and white Malaysian pomelo, J Essent Oil Res.	A (0.04% in pink and traces<0.01% in white pomelo peel by HS-SPME and 0.17% in pink and 0.14 in white peel pomelo by solvent extraction; traces: <0.01% in pink and white pomelo blossom)	Mondello et al. 2003, mandarin oil, J Agric Food Chem	A (0.08-0.09%)	Viuda-Martos et al. 2009, JEOBP	B	Karioti et al. 2007, grapefruit peel and oil, J Essent Oil Res	B++	Lopes et al. 2003, peel oil, C. sinensis, J Essent Oil Res	B	Baik et al. 2008, C. aurantium peel oil, J. Microbiolog Biotec	B++	Hai Dang et al. 2016, peel, C. medica, J Chemistry	B	Cosimi et al. 2009, peel, J Stored Prod Res	B			Mondello et al. 2003, lemon, oil, J Agric Food Chem	A (0.05-0.06%)
		Cheong et al. 2011b, peel solvent extract, pink and white Malaysian pomelo, J Essent Oil Res	A+ (517.9 ppm in pink pomelo and 206.7 ppm in white pomelo)	Dugo et al. 2005, peel oil, C. tangerina, Flavour Fragr J	A (0.10%)	Flamini & Cioni, 2010, unopened and opened flower, nectar, leaves buds, leaves, branches, ovary and pericarp, and essential oil, Food Chem	B++	Costa et al. 2014, lime, J Essent Oil Res	B	Mondello et al. 2003, sweet orange, peel oil, J Agric Food Chem	A (0.06-0.05%)	Dugo et al. 2011, peel, bitter orange oil, J Essent Oil Res	B	Mitropoulou et al. 2017, C. medica, essential oil and HS-SPME peel, LWT-Food Sci Technol	B	Costa et al. 2010, bergamot peel oil, Flavour Fragr J	B			Verzera et al. 2004, peel oil, C. limon, Flavour Fragr J	B++
		Chung et al. 2012, J. Korean Soc Appl Biol Chem, Dangyooja, peel	B	Fanciullino et al. 2006, mandarin, peel and leaves oils, Flavour Fragr J	A++ (3.0%-traces in peel; 0.8-0.1% in leaves)	Uysal et al. 2011, C. paradisi, Int J Food Sci Tech	B	Hai Dang et al. 2016, peel, C. aurantifolia, J Chemistry	B	Högnadóttir & Rouseff, 2003, orange peel oil, J Chromatogr A	B	Deterre et al. 2012, C. aurantium, peel oil and distillate heat cut, Flavour Fragr J	A+ (2618.72mg/L in peel oil); A+++ (6.05mg/L in distillate heat cut)	Deng et al. 2017, C. medica, peel oil, Medicines	B	Furneri et al. 2012, C. bergamia, oil, Eur J Med Chem, in this article the oil source is not specified (peel, flower or leaves)	E			Verzera et al. 2005, peel oil, C. limon, variety cavone, J Agric Food Chem	A++ (0.23%)
		Tao & Liu, 2012, peel oil, Int J Food Prop	B	Pino & Quijano, 2007, cold pressed oil mandarin, C. reticulata, JEOBP	B	Zhang et al. 2017, C. paradisi, peel, Food Chem	A++ (24.10-4.24 mg/g)	Zhang et al. 2017, lime, peel, Food Chem	A++ (34.39 mg/g)	Verzera et al. 2004, peel oil, C. sinensis, Flavour Fragr J	B++	Bourgou et al. 2012, bitter orange, essential oil, Sci World J	B++	Huang et al. 2000, leaves essential oil, C. medica, Perfum Flavor	B	Huang et al. 2000, leaves essential oil, C. bergamia, Perfum Flavor	B			Kirbaslar et al. 2006b, Turkish lemon peel oil, J Essent Oil Res	E
		Liu et al. 2012, peel, J Agric Food Chem	A (12.89 mg/g)	Karioti et al. 2007, mandarin peel and leaves oils, J Essent Oil Res	B++	Huang et al. 2000, leaves oil petitgrain, grapefruit, Perfum Flavor	B	Ndiaye et al. 2017, C. aurantifolia, peel oil, JEOBP	B	Sawamura et al. 2005, C. sinensis, J Essent Oil Res	A++ (0.1%)	Petretto et al. 2016, C. aurantium peel, J Food Process Preserv	A (0.05%)	Gancel et al. 2005, citron, C. medica, leaves, also hybrid C. medica x C. paradisi, J Agric Food Chem	B++	Kirbaslar et al. 2006a, Turkish, leaves oil, J Essent Oil Res	E			Ferhat et al. 2007, C. limon, peel essential oil, Flavour Fragr J	B
		Liu et al. 2015, C. maxima, peel, J Sci Food Agric, red and pale green pummelo	A (13.12 mg/g in red pummelo; 9.97 mg/g in pale green pummelo)	Baik et al. 2008, C. tangerina, peel oil, J Microbiol Biotechnol	B++	Gancel et al. 2003, grapefruit, leaves, also hybrid C. deliciosa x C. paradisi, J Agric Food Chem	B++	Huang et al. 2000, leaves oil, C. aurantifolia Mexican variety, Perfum Flavor	B	Njoroge et al. 2005, peel oil, C. sinensis, Flavour Fragr J	A (0.1%)	Sarrou et al. 2013, flowers and leaves and peel oils, Molecules	A (0.13% in peel; 4.56% in in flowers; 7.11% in young leaves; 12.89% in old leaves)	Luro et al. 2012, citron, leaves, C. medica, Phytochemistry	B++					Flamini et al. 2007, flower buds (trace), polen (trace), gynaecium, young leaves and in pericarp. C. limon, Anal Chim Acta	B++
		Sun et al. 2014, Flavour Fragr J	A+ (1808-586 mg/mL)	Yu et al. 2009, peel, J Sep Sci	B	Gancel et al. 2005, grapefruit, leaves, also hybrid C. paradisi x sweet orange, J Agric Food Chem	B++	Gancel et al. 2003, leaves C. aurantifolia (also hybrid C. aurantifolia x C. deliciosa), J Agric Food Chem	B++	Qiao et al. 2008, peel, C. sinensis, Molecules	A+ (0.07%)	Jabri-Karoui & Marzouk, 2013, peel, BioMed Res Int.	A++ (0.38%)							Viuda-Martos et al. 2009, lemon, JEOBP	B
		Sun et al. 2014, peel, oil, C. grandis, J Agric Food Chem	A+++ (583 mg/mL, fresh oil)	Viuda-Martos et al. 2009, JEOBP	B	Paoli et al. 2016, C. paradisi, leaves oil, J Essent Oil Res	B++ and 13C-NMR (1.1-0.2%)	Gancel et al. 2005, leaves C. aurantifolia (also hybrid C. aurantifolia x C. paradisi), J Agric Food Chem	B++	Tao et al. 2009, C. sinensis, peel oil, Int J Food Sci Tech	B	Rowshan & Najafian, 2015, C. aurantium, peel, JEOBP	B							Nguyen et al. 2009, lemon oil, Food Chem	B
		Hai Dang et al. 2016, C. grandis, J Chemistry	B	Liu et al. 2012, peel, J Agric Food Chem	A (6.46 mg/g)			Jazet Dongmo et al. 2009, leaves oil C. aurantifolia, Afr J Agric Res	B	Viuda-Martos et al. 2009, JEOBP	B	Zhang et al. 2017, C. aurantium, peel, Food Chem	A++ (11.90 mg/g)							Espina et al. 2011, C. limon, peel essential oil, Food Control	B
		Zhang et al. 2017, C. grandis, peel, Food Chem	A++ (31.37-2.60 mg/g)	Sultana et al. 2012, peel oil, C. reticulata, Asian Pac J Trop Biomed	B					Liu et al. 2012, peel, J Agric Food Chem	A (11.22 mg/g)	Huang et al. 2000, leaves essential oil, C. aurantium, Perfum Flavor	B							Liu et al. 2012, peel, C. limon, J Agric Food Chem	A (32.74 mg/g)
		Ndiaye et al. 2017, C. maxima, peel oil, JEOBP	B	Bourgou et al. 2012, mandarin, C. reticulata, Sci World J	B++					Bourgou et al. 2012, orange, Sci World J	B++	Kirbaslar & Kirbaslar, 2004, leaves oil, J Essent Oil Res	E							Bourgou et al. 2012, oil C. limon, Sci World J	B++
		Zakaria et al. 2010, Sains Malaysiana, flower C. grandis, Soxhlet	E	Wang et al. 2012, peel oil, C. reticulata, JEOBP	B					Esquivel-Ferriño et al. 2014, hexane extract peel, J Mex Chem Soc, C. sinensis	B	Ellouze et al. 2012, leaves oil, C. aurantium, J Food Sci	A (12.12-9.29%)							Pashazanousi et al. 2012, lemon, peel and leaves oils, Asian J Chem	B
		Huang et al. 2017, J Essent Oil Res, flowers	B (flowerbuds, columns, flower oils)	Tao et al. 2014, peel oil, C. reticulata, Food Chem	A (0.82%)					Chen et al. 2014, peel oil, orange, C. sinensis, J Agric Food Chem	A (0.68% of oil from improved Clevenger; 0.61% of oil from traditional Clevenger)	Guerrini et al. 2014, C. aurantium, petitgrain, J Appl Bot Food Qual	B (0.6%)							Spadaro et al. 2012, flavedo oil, C. limon, J Essent Oil Res	B
		Huang et al. 2000, leaves essential oil, C. grandis, Perfum Flavor	B	Petretto et al. 2016, C. reticulata, peel, J Food Process Preserv	A (0.1%)					Hai Dang et al. 2016, peel, C. sinensis, J Chemistry	B	Chintaluri et al. 2015, oil leaves. C. aurantium, J Essent Oil Res	B							Cannon et al. 2015, C. limon, peel, J Agric Food Chem, tentative identification, odour active component	B+++
				Hai Dang et al. 2016, C. reticulata, J Chemistry	B					Petretto et al. 2016, C. sinensis peel, J Food Process Preserv	A (0.03%)	Druẑić et al. 2016, C. aurantium, flowers and leaves oils, J Essent Oil Res	B							Blázquez & Carbó, 2015, peel essential oil, lemon, Ind Crops Prod	B
				Luciardi et al. 2016, mandarin peel essential oil, Food Sci Technol	B					Torres-Alvarez et al. 2017, peel essential oil, C. sinensis, J Food	A (0.60%)									Petretto et al. 2016, C. limon, peel, J Food Process Preserv	A (0.22%)
				Zhang et al. 2017, C. reticulata peel, Food Chem	A++ (69.76-5.70 mg/g)					Zhang et al. 2017, C. sinensis, peel, Food Chem	A++ (21.97-2.87 mg/g)									Loizzo et al. 2016, C. limon, peel and leaves, Chem Biodiversity	A (0.52-0.35% in peel; 0.86-0.47% in leaves)
				Ndiaye et al. 2017, C. reticulata, peel oil, JEOBP	B					Ndiaye et al. 2017, C. sinensis, peel oil, JEOBP	B									Zhang et al. 2017, C. limon, peel, Food Chem	A++ (109.38-39.89 mg/g)
				Alissandrakis et al. 2003, Citrus, flower, Food Chem	E					Alissandrakis et al. 2003, flower, orange, Food Chem	E									Alissandrakis et al. 2003, flower, lemon, Food Chem	E
				Huang et al. 2000, leaves essential oil, C. reticulata, Perfum Flavor	B					Druẑić et al. 2016, C. sinensis, flowers and leaves oils, J Essent Oil Res	B									Sokovic & van Griensven, 2006, Eur J Plant Pathol, C. limon, leaves and flowers	A, but the oil is obtained from leaves and flowering
				Huang et al. 2000, clementine leaves essential oil, Perfum Flavor	B					Blanco Tirado et al. 1995, leaves oil, J Chromatogr A	B++									Ben Hsouna et al. 2017, blossom oil, C. limon, Lipids Health Dis	B
				Fanciullino et al. 2005, leaves solvent extraction, mandarin and in its hybrid with lemon, J Agric Food Chem	B++					Huang et al. 2000, leaves essential oil, C. sinensis, Perfum Flavor	B									Alonzo et al. 2000, leaves oil, lemon, Flavour Fragr J	A (1.5% in leaves oil)
				Kirbaslar et al. 2006a, Turkish mandarin leaves oil, J Essent Oil Res	E					Alonzo et al. 2000, leaves oil, Valencia variety, Flavour Fragr J	A (0.1%)									Huang et al. 2000, leaves essential oil, C. limon, Perfum Flavor	B
				Tomi et al. 2008, leaves oil, C. clementina, Flavour Fragr J	B++					Gancel et al. 2003, sweet orange leaves, J Agric Food Chem (also hybrid C. sinensis x C. deliciosa)	B++									Ahmed et al. 2001, leaves oil C. limon, J Essent Oil Res	B
				Lin et al. 2010, fresh leaves, Biosci Biotechnol Biochem	E					Gancel et al. 2005, leaves sweet orange, J Agric Food Chem (also hybrid C. sinensis x C. aurantifolia)	B++									Gancel et al. 2003, lemon, leaves, J Agric Food Chem (Also in hybrid C. limon x mandarin)	B++
																				Kirbaslar & Kirbaslar, 2004, Turkish leaves oil lemon, J Essent Oil Res	E
																				Gancel et al. 2005, lemon, leaves, J Agric Food Chem (Also in hybrid C. limon x C. sinensis)	B++
																				Smadja et al. 2005, C. limon, leaves oil, Flavour Fragr J	B++
																				Fanciullino et al. 2005, leaves solvent extraction, lemon and in hybrid C. limon x C. deliciosa, J Agric Food Chem	B++
																				Karabörklü et al. 2011, lemon, leaves oil, J Econ Entomol	B
																				Guerrini et al. 2014, lemon petitgrain, J Appl Bot Food Qual	B (0.5-0.3%)
																				Fancello et al. 2016, leaves essential oil, C. limon, Food Sci Technol	A++ (8.4 mg/mL)
72	b-terpineol or b-terpinol	Sawamura & Kurijama, 1988, C. grandis, J Agric Food Chem	A (0.05-0.02% weight oil)					Dugo & Mondello, 2011, key lime, oil, 0.10-0.03%, pages 38-39		Högnadóttir & Rouseff, 2003, orange peel oil, J Chromatogr A	B	Song et al. 2000b, Citrus aurantium peel oil, variety Cyathifera (daidai), Flavour Fragr J, trace	B++ (traces <0.05% w/w)	Mitropoulou et al. 2017, C. medica, essential oil (not in HS-SPME peel), LWT-Food Sci Technol	B	Kirbaslar et al. 2006a, bergamot petitgrain oil, Turkish, J Essent Oil Res, trace	E	Song et al. 2000a, peel oil, C. junos, trace, Flavour Fragr J	B++ (traces <0.01% w/w)	Dugo & Mondello, 2011, in laboratory lemon petitgrain oils, page 277
	p-menth-8-en-1-ol or 1-methyl-4-(1-methyl ethenyl) cyclohexan-1-ol	Yu et al. 2009, C. grandis, peel, J Sep Sci	B							Baik et al. 2008, C. sinensis peel oil, J Microbiol Biotechnol	B++	Baik et al. 2008, C. aurantium peel oil, J. Microbiolog Biotec	B++					Oh et al. 2007, C. junos peel, J. Appl Biol Chem	B
										Esquivel-Ferriño et al. 2014, peel, hexanic extract, J Mex Chem Soc, cis-beta	B	Dugo et al. 2011, peel, bitter orange oil, J Essent Oil Res, trans	B
73	d-terpineol or p-menth-1(7)-en-8-ol																			Cannon et al. 2015, C. limon, peel, J Agric Food Chem, trace, tentative identification	B++
74	g-terpineol							Dugo & Mondello, 2011, key lime, oil, 0.3-0.5%, page 39												Nguyen et al. 2009, lemon oil, Food Chem (50º C)	B
	p- menth-4(8)-en-1-ol or 1- methyl-4-(1-methyl ethylidene) cyclohexan-1-ol or 1-methyl-4-propan-2-ylidenecyclohexan-1-ol
75	p-mentha-1-en-9-ol or p-menth-1-en-9-ol	Njoroge et al. 2005, pummelo, J Agric Food Chem	B (traces)			Njoroge et al. 2005, red grapefruit, J Agric Food Chem	B (0.1%)	Minh Tu et al. 2002, Flavour Fragr J, lime	B (0.1%)									Song et al. 2000a, peel oil yuzu, C. junos, characteristic flavour, trace, Flavour Fragr J	A+++ (traces<0.01% w/w)	Cannon et al. 2015, C. limon, peel, J Agric Food Chem, isomer 1 and 2, trace, tentative identification	B++
76	p-menth-1(7)-en-9-ol																			Kirbaslar et al. 2006b, lemon peel, J Essent Oil Res	E
77	p-menth-4(8)-en-9-ol																			Kirbaslar et al. 2006b, lemon peel, J Essent Oil Res	E
78	Z-1,2-dihydroperilla alcohol																			Cannon et al. 2015, C. limon, peel, J Agric Food Chem, trace, tentative identification	B++
	Z-phellandrol or Z-p-menth-1-en-7-ol or 1-hydroxymethyl-4-isopropylcyclohexen-(1)-ol
79	E-1,2-dihydroperilla alcohol																			Cannon et al. 2015, C. limon, peel, J Agric Food Chem, trace, tentative identification	B++
	E-phellandrol or E-p-menth-1-en-7-ol or 1-hydroxymethyl-4-isopropylcyclohexen-(1)-ol
80	Z-piperitol or p-menth-1-en-3-ol	Njoroge et al. 2005, C. grandis, J Agric Food Chem	A (0.05-0.005%)			Njoroge et al. 2005, red grapefruit, J Agric Food Chem	A (0.05-0.005%)			Njoroge et al. 2005, peel oil, C. sinensis, Flavour Fragr J	A (0.05-0.005%), but authors did not confirm that the corresponding standard had been injected by GC-MS	Pino & Rosado, 2000, bitter orange oil, J Essent Oil Res	B							Cannon et al. 2015, C. limon, peel, J Agric Food Chem, trace, tentative identification	B++
		Chung et al. 2012, peel, J. Korean Soc Appl Biol Chem	B							Dugo & Mondello, 2011, laboratory sweet orange petitgrain oil, page 301
81	E-piperitol	Sun et al. 2014, Flavour Fragr J	A (356-174 mg/mL)	Liu et al. 2012, peel, J Agric Food Chem	B (0.49 mg/g)			Min Tu et al. 2002, Flavour Fragr J	G (traces)	Dugo & Mondello, 2011, laboratory sweet orange petitgrain oil, page 301		Dugo et al. 2011, neroli (flowers), bitter orange, J Essent Oil Res	B							Cannon et al. 2015, C. limon, peel, J Agric Food Chem, trace, tentative identification	B++
		Liu et al. 2015, C. maxima, peel, J Sci Food Agric, pale green pummelo	B (0.44 mg/g in pale green pummelo)
82	dihydrocarveol or dehydrocarveol or p-menth-8-en-2-ol	Njoroge et al. 2005, pummelo, J Agric Food Chem	B (traces)			Njoroge et al. 2005, red grapefruit, J Agric Food Chem	B (0.05-0.005%)			Shen et al. 2002, peel orange, J Agric Food Chem	B			Aliberti et al. 2016, peel oil, C. medica, varieties liscia and rugosa, Molecules, trace	B++ (traces)			Song et al. 2000a, peel oil, C. junos, trace, Flavour Fragr J	B (traces<0.01% w/w)	Nguyen et al. 2009, lemon oil, Food Chem (at 50 ºC)	B
										Njoroge et al. 2005, peel oil, C. sinensis, Flavour Fragr J	B (0.05%-0.005%)
										Sawamura et al. 2005, C. sinensis, J Essent Oil Res, trace	A++ (0.05-0.005%)
83	isopulegol or 2-isopropenyl-5-methylcyclohexanol or p-menth-8-en-3-ol or 8(9)-p- menthen-3-ol	Lin et al. 2010, fresh leaves, Biosci Biotechnol Biochem, C. grandis	E	Blanco Tirado et al. 1995, peel oil, C. reticulata, J Chromatogr A	B++	Caccioni et al. 1998, C. paradisi, rind oil, Int J Food Microbiol	B (0.06-0.5%)	Huang et al. 2000, leaves oil, C. aurantifolia Mexican variety, Perfum Flavor	B	Blanco Tirado et al. 1995, peel and leaves oils, C. sinensis, J Chromatogr A	B++	Huang et al. 2000, leaves essential oil, C. aurantium, Perfum Flavor	B	Aliberti et al. 2016, peel oil, C. medica, varieties liscia and rugosa, Molecules	B++ (traces-0.1%)	Verzera et al. 2003, peel oil, bergamot, J Agric Food Chem, trace	A (traces <0.01%)	Huang et al. 2000, leaves essential oil, C. junos, Perf Flav	B	Blanco Tirado et al. 1995, peel and leaves oils, J Chromatogr A	B++
	(1R,2R,5S)-5-methyl-2-prop-1-en-2-ylcyclohexan-1-ol	Huang et al. 2000, leaves essential oil, C. grandis, Perfum Flavor	B			Huang et al. 2000, leaves oil petitgrain, grapefruit, Perfum Flavor	B			Singh et al. 2010, peel oil C. sinensis, Food Chem Toxicol	B			Huang et al. 2000, leaves essential oil, C. medica, Perfum Flavor	B	Huang et al. 2000, leaves essential oil, C. bergamia, Perfum Flavor, trace	B			Cannon et al. 2015, C. limon, peel, J Agric Food Chem, isomer 1 and 2, trace, tentative identification	B++
		Tsai et al. 2017, leaves oil, C. grandis, Molecules	B			Lin et al. 2010, fresh leaves, Biosci Biotechnol Biochem, C. paradisi	E													Huang et al. 2000, petitgrain oil, C. limon, Perfum Flavor	B
																				Ahmed et al. 2001, petitgrain oil, leaves oil C. limon, J Essent Oil Res	B
																				Kirbaslar & Kirbaslar, 2004, leaves oil, J Essent Oil Res	E
																				Guerrini et al. 2014, lemon petitgrain, J Appl Bot Food Qual	B (0.2-0.1%)
84	neo isopulegol	Lin et al. 2010, fresh leaves, Biosci Biotechnol Biochem, C. grandis	E
	(1R,2S,5S)-5-methyl-2-(prop-1-en-2-yl)cyclohexanol
85	iso (iso)pulegol																			Kirbaslar & Kirbaslar, 2004, leaves oil, C. limon, J Essent Oil Res, trace	E
86	neo iso-isopulegol													Aliberti et al. 2016, peel oil, C. medica, varieties liscia and rugosa, Molecules	B++ (0.8-0.7%)					Ahmed et al. 2001, leaves oil C. limon, J Essent Oil Res	B
	(1S,2S,5R)-2-Isopropenyl-5-methylcyclohexanol
87	limonenediol or limonene glycol or limonen-1,2-diol or 8-p-menthen-1,2-diol or 1-methyl-4-(methylethenyl)-1,2-cyclohexanediol			Pino & Quijano, 2007, C. reticulata, cold-pressed oil, JEOBP	B	Khan et al. 2012, C. paradisi peel, JEOBP	B			Khan et al. 2012, C. sinensis, peel, JEOBP	B									Cannon et al. 2015, C. limon, peel, J Agric Food Chem, trace, tentative identification	B++
	1-methyl-4-prop-1-en-2-ylcyclohexane-1,2-diol or 8,9-p-menthen-1,2-diol			Khan et al. 2012, C. reticulata, peel, JEOBP	B					Esquivel-Ferriño et al. 2014, peel hexanic extract, J Mex Chem Soc	B									Karabörklü et al. 2011, lemon, leaves oil, J Econ Entomol	B
88	p-menthane-3,8-diol or menthoglycol or 8-hydroxymenthol																			Cannon et al. 2015, C. limon, peel, J Agric Food Chem, trace, tentative identification	B++
	2-Hydroxy-4,α,α-trimethylcyclohexanemethanol or 2-(2-Hydroxypropan-2-yl)-5-Methylcyclohexanol or 2-(2-hydroxy-2-propyl)5-methyl-cyclohexanol
89	E-carveol or trans-carveol or E-p-mentha-6,8-dien-2-ol or E-p-mentha-1,8-dien-6-ol	Sawamura & Kurijama, 1988, C. grandis, oil, J Agric Food Chem, the isomer Z or E is not specified	A (0.04% weight oil)	Ruberto et al. 1997, C. clementina, flavedo oil, J Agric Food Chem	A (0.01%), but the correct isomer was not identified	Caccioni et al. 1998, C. paradisi, rind oil, Int J Food Microbiol				Ruberto et al. 1997, C. sinensis, flavedo oil, J Agric Food Chem	A (0.01%), but the correct isomer was not identified	Song et al. 2000b, Citrus aurantium peel oil, variety Cyathifera (daidai), Flavour Fragr J, trace	B+++ (traces <0.05% w/w)	Deng et al. 2017, C. medica, peel oil, Medicines	B			Song et al. 2000a, peel oil, C. junos, flavour characteristic, Flavour Fragr J	A+++ (traces<0.01% w/w)	Nguyen et al. 2009, lemon oil, Food Chem	B
		Minh Tu et al. 2002, Flavour Fragr J	F	Ruberto & Rapisarda, 2002, essential oil clementine, J Food Sci, trace	A (traces<0.05%)	Njoroge et al. 2005, red grapefruit, J Agric Food Chem	A (0.2%)			Mitiku et al. 2000, cold-pressed oil, C. sinensis, Flavour Fragr J	A++ (0.02-0.01%)	Dugo et al. 2011, peel, bitter orange oil, J Essent Oil Res	B							Espina et al. 2011, C. limon, peel essential oil, Food Control	B
		Yu et al. 2009, peel, J Sep Sci	B	Pino & Quijano, 2007, cold pressed oil, mandarin, C. reticulata, trace, JEOBP	B	Viuda-Martos et al. 2009, JEOBP	B			Ruberto & Rapisarda, 2002, essential oil, J Food Sci, trace	A (traces<0.05%)	Rowshan & Najafian, 2015, C. aurantium, peel, JEOBP	B							Cannon et al. 2015, C. limon, peel, J Agric Food Chem, trace, tentative identification	B++
		Hosni et al. 2010, Food Chem	B	Karioti et al. 2007, mandarin peel oil, J Essent Oil Res	B++	Uysal et al. 2011, Int J Food Sci Tech	B			Shen et al. 2002, peel orange, J Agric Food Chem	B									Karabörklü et al. 2011, lemon, leaves oil, J Econ Entomol. The isomer (Z o E) was not specified	B
		Cheong et al. 2011a, peel and blossom (volatile blossom isolated by HS-SPME), pink and white Malaysian pomelo, J Essent Oil Res, the isomer Z or E is not specified	E (traces:<0.01% in pink and white pomelo peel by HS-SPME and 0.08% and 0.06% by solvent extraction; 0.03% in pink and 0.06% in white pomelo blossom)	Njoroge et al. 2008, peel oil, C. reticulata, JEOBP	A (traces <0.005% w/w)					Lopes et al. 2003, peel oil, C. sinensis, J Essent Oil Res	B									Guerrini et al. 2014, lemon petitgrain, J Appl Bot Food Qual	B (1.4%)
		Cheong et al. 2011b, peel, white Malaysian pomelo, the isomer Z o E is not specified, J Essent Oil Res	C (131.1 ppm in white pomelo)	Yu et al. 2009, peel, J Sep Sci	B					Högnadóttir & Rouseff, 2003, orange peel oil, J Chromatogr A	B
		Sun et al. 2014, peel oil, C. grandis, J Agric Food Chem	A++ (83-91 mg/mL, it was detected in sunlight oil, but not in fresh oil)	Hosni et al. 2010, Food Chem	B					Njoroge et al. 2005, peel oil, C. sinensis, Flavour Fragr J	A (0.3-0.1%)
		Sun et al. 2014, Flavour Fragr J	A (950-105 mg/mL)	Espina et al. 2011, C. reticulata, peel essential oil, Food Control	B					Tao et al. 2009, C. sinensis, peel oil, Int J Food Sci Tech	B
		Li et al. 2016, C. grandis, peel essential oil, J Agric Food Chem	A+++ (84 mg/mL in fresh oil; 983 mg/mL in uv-air treated oil)	Ndiaye et al. 2017, C. reticulata, peel oil, JEOBP	B					Viuda-Martos et al. 2009, JEOBP	B
		Ndiaye et al. 2017, C. maxima, peel oil, JEOBP	B							Hosni et al. 2010, Food Chem	B
		Zakaria et al. 2010, Sains Malaysiana, flower C. grandis, hydrodistillation, the isomer Z o E is not specified	E							Espina et al. 2011, C. sinensis, peel essential oil, Food Control	B
										Chen et al. 2014, J Agric Food Chem, peel oil orange, C. sinensis, the isomer (Z or E) is not specified	B (0.15% of oil from improved Clevenger; 0.12% of oil from traditional Clevenger)
										Esquivel-Ferriño et al. 2014, peel, hexanic extract, J Mex Chem Soc	B
										Xiao et al. 2016, sweet orange essential oil, Flavour Fragr J	C (0.18-6.69 mg/ml oil)
										Zhang et al. 2017, C. sinensis, peel, Food Chem	B++
										Ndiaye et al. 2017, C. sinensis, peel oil, JEOBP	B
90	Z-carveol or Z-p-mentha-6,8-dien-2-ol or Z-p-mentha-1,8-dien-6-ol	Sawamura & Kurijama, C. grandis, 1988, J Agric Food Chem, only carveol	B	Ruberto & Rapisarda, 2002, essential oil clementine, trace, J Food Sci	A (traces<0.05%)	Njoroge et al. 2005, red grapefruit, J Agric Food Chem	A (0.3%)	Minh Tu et al. 2002, lime, Flavour Fragr J	A (traces)	Mitiku et al. 2000, cold-pressed oil, C. sinensis, Flavour Fragr J	A++ (0.02-0.01%)	Dugo et al. 2011, peel and neroli (flowers), bitter orange oils, J Essent Oil Res	B	Deng et al. 2017, C. medica, peel oil, Medicines	B			Song et al. 2000a, peel oil, C. junos, Flavour Fragr J	A+++ (0.07%w/w)	Nguyen et al. 2009, lemon oil, Food Chem	B
		Minh Tu et al. 2002, pummelo, Flavour Fragr J	A (traces)	Minh Tu et al. 2002, tangerine, Flavour Fragr J	A (traces)	Zhang et al. 2017, C. paradisi, peel, Food Chem	B++	Ndiaye et al. 2017, C. aurantifolia, peel oil, JEOBP, trace	B	Shen et al. 2002, peel orange, J Agric Food Chem	B	Rowshan & Najafian, 2015, C. aurantium, peel, JEOBP	B							Guerrini et al. 2014, lemon petitgrain, J Appl Bot Food Qual	B (0.6%)
		Njoroge et al. 2005, C. grandis, J Agric Food Chem	A (0.05-0.005%)	Dugo et al. 2005, peel oil, C. tangerina, Flavour Fragr J	B (0.01%)			Fouad & da Camara, 2017, C. aurantifolia, peel oil, J Stored Prod Res	B	Ruberto & Rapisarda, 2002, essential oil, J Food Sci, trace, orange	A (traces<0.05%)
		Yu et al. 2009, peel, J Sep Sci	B	Pino & Quijano, 2007, cold pressed oil, mandarin, C. reticulata, trace, JEOBP	B					Högnadóttir & Rouseff, 2003, orange peel oil, J Chromatogr A	B
		Liu et al. 2015, C. maxima, peel, J Sci Food Agric, red and pale green pummelo	B (0.08 mg/g in red pummelo; 0.33 mg/g in pale green pummelo)	Karioti et al. 2007, mandarin peel oil, J Essent Oil Res	B++					Verzera et al. 2004, peel oil, C. sinensis, Flavour Fragr J	B++
		Sun et al. 2014, peel oil, C. grandis, J Agric Food Chem	A++ (112-141 mg/mL, it was detected in sunlight oil, but not in fresh oil)	Yu et al. 2009, peel, J Sep Sci	B					Njoroge et al. 2005, peel oil, C. sinensis, Flavour Fragr J	A (0.5-0.1%)
		Sun et al. 2014, Flavour Fragr J	A (2070 mg/mL, only in cold pressed oil)	Espina et al. 2011, C. reticulata, peel essential oil, Food Control	B					Sawamura et al. 2005, C. sinensis, J Essent Oil Res, trace	F (traces)
		Li et al. 2016, C. grandis, peel essential oil, J Agric Food Chem	A++ (143 mg/mL in fresh oil; 792 mg/mL in uv-air treated oil)							Tao et al. 2009, C. sinensis, peel oil, Int J Food Sci Tech	B
		Zhang et al. 2017, C. grandis, peel, Food Chem	B++							Viuda-Martos et al. 2009, JEOBP	B
		Ndiaye et al. 2017, C. maxima, peel oil, JEOBP	B							Espina et al. 2011, C. sinensis, peel essential oil, Food Control	B
										Esquivel-Ferriño et al. 2014, peel hexanic extract, C. sinensis, J Mex Chem Soc	B
										Xiao et al. 2016, sweet orange essential oil, Flavour Fragr J	A+++ (0.38-10.21 mg/ml oil)
91	Z-p-mentha-2,8-dien-1-ol	Zhang et al. 2017, C. grandis, peel, Food Chem	B++	Merle et al. 2004, clementine, Biochem Syst Ecol	B	Flamini & Cioni, 2010, grapefruit, trace in opened flower, Food Chem	B++			Lopes et al. 2003, peel oil, C. sinensis, J Essent Oil Res	B			Aliberti et al. 2016, peel oil, C. medica, variety rugosa, Molecules, trace	B++ (traces)					Espina et al. 2011, C. limon, peel essential oil, Food Control	B
				Pino & Quijano, 2007, cold pressed oil, mandarin, C. reticulata, trace, JEOBP	B					Espina et al. 2011, C. sinensis, peel essential oil, Food Control	B									Cannon et al. 2015, C. limon, peel, J Agric Food Chem, trace, tentative identification	B++
				Espina et al. 2011, C. reticulata, peel essential oil, Food Control	B					Khan et al. 2012, C. sinensis, peel, JEOBP	B									Blázquez & Carbó, 2015, peel oil, C. limon, Ind Crop Prod, trace	B
				Khan et al. 2012, C. reticulata, peel, JEOBP	B					Esquivel-Ferriño et al. 2014, peel hexanic extract, C. sinensis, J Mex Chem Soc	B
				Luciardi et al. 2016, mandarin essential oil, Food Sci Technol	B					Zhang et al. 2017, C. sinensis, peel, Food Chem	B++
				Zhang et al. 2017, C. reticulata, peel, Food Chem	B++
92	E-p-mentha-2,8-dien-1-ol or trans-2,8-p-menthadien-1-ol or E-p-2,8-menthadien-1-ol or p-mentha-(E)-2,8(9)-dien-1-ol	Njoroge et al. 2005, pummelo, J Agric Food Chem	B (0.1%)	Minh Tu et al. 2002, tangerine, Flavour Fragr J	B (traces)	Njoroge et al. 2005, red grapefruit, J Agric Food Chem	B (0.2%)			Högnadóttir & Rouseff, 2003, orange peel oil, J Chromatogr A	B	Deterre et al. 2012, C. aurantium, oil, Flavour Fragr J	B++ (traces)							Cannon et al. 2015, C. limon, peel, J Agric Food Chem, trace, tentative identification	B++
	2-cyclohexen-1-ol, 1-methyl-4-(1-methylethenyl)-, trans- or trans-1-methyl-4-(1-methylvinyl)cyclohex-2-en-1-ol	Yu et al. 2009, peel, J Sep Sci	B	Merle et al. 2004, clementine, Biochem Syst Ecol	B	Khan et al. 2012, C. paradisi peel, JEOBP	B			Njoroge et al. 2005, peel oil, C. sinensis, Flavour Fragr J	B (0.05%-0.005%)	Zhang et al. 2017, C. aurantium, peel, Food Chem	B++							Zhang et al. 2017, C. limon, peel, Food Chem	B++
		Sun et al. 2014, Flavour Fragr J	B (248 mg/mL), it was only isolated by supercritical CO2 fluid extraction	Pino & Quijano, 2007, cold pressed oil, mandarin, C. reticulata, trace, JEOBP	B					Espina et al. 2011, C. sinensis, peel essential oil, Food Control	B	Dugo et al. 2011, neroli (flowers), bitter orange, J Essent Oil Res	B							Karabörklü et al. 2011, lemon, leaves oil, J Econ Entomol	B
		Ndiaye et al. 2017, C. maxima, peel, JEOBP	B	Karioti et al. 2007, mandarin peel oil, J Essent Oil Res	B++					Khan et al. 2012, C. sinensis, peel, JEOBP	B
		Zakaria et al. 2010, Sains Malaysiana, flower C. grandis, hydrodistillation and Sohxlet	E	Yu et al. 2009, peel, J Sep Sci	B					Esquivel-Ferriño et al. 2014, peel hexanic extract, C. sinensis, J Mex Chem Soc	B
				Espina et al. 2011, C. reticulata, peel essential oil, Food Control	B					Xiao et al. 2016, sweet orange essential oil, Flavour Fragr J	B (0.27-6.52% mg/ml oil)
				Khan et al. 2012, C. reticulata, peel, JEOBP	B					Zhang et al. 2017, C. sinensis, peel, Food Chem	B++
				Luciardi et al. 2016, C.reticulata, mandarin essential oil, peel, Food Sci Technol	B					Ndiaye et al. 2017, C. sinensis, peel, JEOBP, trace	B
				Zhang et al. 2017, C. reticulata, peel, Food Chem	B++
				Ndiaye et al. 2017, C. reticulata, peel, JEOBP, trace	B
93	p-mentha-1(7),8(10)-dien-9-ol	Liu et al. 2015, C. maxima, peel, J Sci Food Agric, red Chuhong, pummelo	B (0.98 mg/g in red pummelo)	Zhang et al. 2017, C. reticulata, peel, Food Chem	B++					Liu et al. 2012, peel, J Agric Food Chem	B (0.81 mg/g)
94	Z-p-mentha-1(7),8-dien-2-ol or 2-methylene-5-(1-methylethenyl)-cyclohexanol									Espina et al. 2011, C. sinensis, peel essential oil, Food Control	B									Espina et al. 2011, C. limon, peel essential oil, Food Control	B
										Esquivel-Ferriño et al. 2014, peel hexanic extract, C. sinensis, J Mex Chem Soc, the isomer Z is not specified	B									Cannon et al. 2015, C. limon, peel, J Agric Food Chem, trace, tentative identification	B++
95	E-p-mentha-1(7),8-dien-2-ol											Dugo et al. 2011, peel, bitter orange oil, J Essent Oil Res	B							Cannon et al. 2015, C. limon, peel, J Agric Food Chem, trace, tentative identification	B++
96	p-mentha-1,5-dien-8-ol or p-mentha-2,6-dien-8-ol or α-phellandren-8-ol																	Song et al. 2000a, peel oil, C. junos, trace, Flavour Fragr J	B (traces <0.01% w/w)
97	p-mentha-1(7),2-dien-8-ol or β-phellandrene-8-ol or p-1(7),2-menthadienol-8 or p-menth-1(7),5-dien-8-ol																	Tomiyama et al. 2012, yuzu peel, Flavour Fragr J	A (traces <0.01%), authors wrote the standard was injected
98	limonen-4-ol or 1,8-menthadiene-4-ol or 4-limonenol or p-mentha-1,8-dien-4-ol			Fanciullino et al. 2005, leaves solvent extraction, mandarin, J Agric Food Chem	B++					Högnadóttir & Rouseff, 2003, orange peel oil, J Chromatogr A, tentative identification	B									Cannon et al. 2015, C. limon, peel, J Agric Food Chem, tentative identification	B++
99	limonen-5-ol																			Cannon et al. 2015, C. limon, peel, J Agric Food Chem, trace, tentative identification	B++
	p-mentha-1,8-dien-5-ol
100	limonen-10-ol or limonene-10-ol or p-1,8-menthadien-10-ol or p-mentha-1,8-dien-10-ol or 10-limonenol or p-mentha-1,8-dien-9-ol or p-mentha-1(2),8-dien-10-ol or p-mentha-1,8(10)-dien-9-ol	Njoroge et al. 2005, pummelo, J Agric Food Chem	B (traces)	Ruberto & Rapisarda, 2002, essential oil, clementine, J Food Sci, trace	B (traces)	Njoroge et al. 2005, red grapefruit, J Agric Food Chem	B (traces)			Ruberto & Rapisarda, 2002, essential oil, orange, J Food Sci	B (traces)	Dugo et al. 2011, peel, bitter orange oil, J Essent Oil Res, trace	B					Song et al. 2000a, peel oil, C. junos, trace flavour characteristic, Flavour Fragr J	B (traces <0.01% w/w)	Cannon et al. 2015, C. limon, peel, J Agric Food Chem, tentative identification	B++
										Ndiaye et al. 2017, C. sinensis, peel oil, JEOBP	B							Tomiyama et al. 2012, yuzu peel, Flavour Fragr J	A (0.02%), authors wrote the standard was injected
101	perilla alcohol or perillic alcohol or perillol or p-mentha-1,8-dien-7-ol or perillyl alcohol or 4-(1-methylethenyl)-1-cyclohexene-1-methanol	Minh Tu et al. 2002, Flavour Fragr J, pummelo	B (traces)	Minh Tu et al. 2002, Flavour Fragr J, tangerine	B (traces)	Njoroge et al. 2005, red grapefruit, J Agric Food Chem	A (traces)	Minh Tu et al. 2002, lime, Flavour Fragr J	B (traces)	Ruberto & Rapisarda, 2002, essential oil, J Food Sci, trace, orange	A (traces, <0.05%)	Dugo et al. 2011, peel, bitter orange oil, J Essent Oil Res, trace	B					Song et al. 2000a, peel oil, C. junos, Flavour Fragr J	A++ (0.01% w/w)	Ferhat et al. 2007, C. limon, peel essential oil, Flavour Fragr J	B
	(4-prop-1-en-2-yl-1-cyclohexenyl)methanol	Njoroge et al. 2005, pummelo, J Agric Food Chem	A (0.05-0.005%)	Espina et al. 2011, C. reticulata, peel essential oil, Food Control	B					Minh Tu et al. 2002, orange, Flavour Fragr J	B (traces)	Rowshan & Najafian, 2015, C. aurantium, peel, JEOBP	B					Lan-Phi et al. 2009, peel essential oil, Food Chem	A+++ (traces <0.05%)	Cannon et al. 2015, C. limon, peel, J Agric Food Chem, trace, tentative identification	B++
		Cheong et al. 2011b, peel solvent extract, Malaysian pomelo, pink, J Essent Oil Res	A+ (46.6 ppm in pink pomelo)							Högnadóttir & Rouseff, 2003, orange peel oil, J Chromatogr A	B									Loizzo et al. 2016, C. limon, peel, Chem Biodiversity	B (0.21-0.15%)
		Cheong et al. 2011a, peel, pink and white Malaysian pomelo, trace, J Essent Oil Res	A (traces:<0.01% in pink and white pomelo peel by HS-SPME extraction; 0.04% by solvent extraction)							Lopes et al. 2003, peel oil, C. sinensis, J Essent Oil Res	B
		Sun et al. 2014, peel oil, C. grandis, J Agric Food Chem	A++ (216-230 mg/mL, it was only detected in sunlight oil, but not in fresh oil)							Sawamura et al. 2005, C. sinensis, J Essent Oil Res, trace	F (traces)
										Njoroge et al. 2005, peel oil, C. sinensis, Flavour Fragr J	A (0.1-0.005%)
										Espina et al. 2011, C. sinensis, peel essential oil, Food Control	B
										Esquivel-Ferriño et al. 2014, peel hexanic extract, C. sinensis, J Mex Chem Soc	B
										Xiao et al. 2016, sweet orange essential oil, Flavour Fragr J, it was tentatively identified	G (0.07-1.30 mg/ml oil) (it is included GC-O)
										Ndiaye et al. 2017, C. sinensis, peel oil, JEOBP	B
										Killiny & Jones, 2017, intact leaves, C. sinensis, J Plant Physiol	A (0.24% in young leaves and 0.10% in mature leaves)
102	chrysanthemol	Sun et al. 2014, peel oil, C. grandis, J Agric Food Chem	A++ (68 mg/mL, fresh oil)
	[2,2-dimethyl-3-(2-methylprop-1-enyl)cyclopropyl]methanol	Li et al. 2016, C. grandis, peel essential oil, J Agric Food Chem	A++ (60 mg/mL in fresh oil; 536 mg/mL in uv-air treated oil)
103	α-campholenol or a-campholenic alcohol or a-campholene alcohol							Kerdchoechuen et al. 2010, lime, leaves oil, HortScience	B
	2-(2,2,3-trimethylcyclopent-3-en-1-yl)ethanol
104	E-sabinene hydrate or E-4-thujanol	Hosni et al. 2010, Food Chem, pummelo	B	Blanco Tirado et al. 1995, peel oil, C. reticulata, J Chromatogr A	B++	Njoroge et al. 2005, red grapefruit, J Agric Food Chem	A (0.05-0.005%)	Lota et al. 2002, lime peel essential oil, J Agric Food Chem	B++ (0.1%-traces)	Blanco Tirado et al. 1995, leaves and peel oil, J Chromatogr A	B++	Huang et al. 2000, leaves essential oil, C. aurantium, Perfum Flavor	B	Lota et al. 1999, peel essential oils, C. medica, Flavour Fragr J	B++ (0.1%-traces)	Sawamura et al. 2006, C. bergamia, Flavour Fragr J	A+++ (0.1% in 100 g of oil)	Song et al. 2000a, peel oil, C. junos,trace, Flavour Fragr J	B (traces <0.01% w/w)	Blanco Tirado et al. 1995, peel and leaves oil, J Chromatogr A	B++
	(1S,4R,5R)-4-methyl-1-propan-2-ylbicyclo[3.1.0]hexan-4-ol	Cheong et al. 2011a, peel and blossom (volatile blossom isolated by HS-SPME), pink and white Malaysian pomelo, J Essent Oil Res, the isomer E is not indicated	B (traces:<0.01% in pink and white pomelo peel by HS-SPME and traces in pink and 0.01% in white solvent pomelo peel extract; 0.04% in pink and 0.03% in white pomelo blossom)	Lota et al. 2001, clementin peel and leaves essential oils, Biochem Syst Ecol	B++ and 13C-NMR (0.2%-traces in peel; 1.4-0.7% in leaves)	Flamini & Cioni, 2010, grapefruit, trace in essential oil, Food Chem	B++	Costa et al. 2014, lime, J Essent Oil Res, trans	B	Verzera et al. 2004, peel oil, C. sinensis, Flavour Fragr J, trace	B++	Lota et al. 2001, leaves essential oils, Flavour Fragr J	B++ and 13C-NMR (0.6%-traces)	Verzera et al. 2005, C. medica peel, variety Diamante, J Agric Food Chem	A++ (0.07%), authors wrote standard was injected	Cosimi et al. 2009, peel, C. bergamia, J Stored Prod Res	B	Lan-Phi et al. 2009, peel essential oil, Food Chem, E trans	B+++ (0.1%-traces)	Verzera et al. 2001, lemon oil, J Essent Oil Res	B
		Liu et al. 2012, peel, J Agric Food Chem, the isomer E is not indicated	A (3.24 mg/g)	Dugo et al. 2005, C. tangerine, peel oil, Flavour Fragr J	B (0.03%), but it was quantified together octanol	Jabalpurwala et al. 2009, blossom, Phytochemistry	A (0.01%)	Gancel et al. 2003, leaves C. aurantifolia (also hybrid C. aurantifolia x C. deliciosa), J Agric Food Chem	B++	Njoroge et al. 2005, peel oil, C. sinensis, Flavour Fragr J, trace	A (0.05%-traces), but authors did not confirm that the corresponding standard had been injected in GC-MS	Druẑić et al. 2016, C. aurantium, flowers oil, J Essent Oil Res	B	Gancel et al. 2005, citron, C. medica, leaves, also hybrid C. medica x C. paradisi, J Agric Food Chem	B++			Tomiyama et al. 2012, yuzu peel, Flavour Fragr J	A (0.03%)	Lota et al. 2002, lemon, peel and leaves essential oils, J Agric Food Chem	B++ (0.1%-traces in peel and leaves)
		Liu et al. 2015, red and pale green pummelo, C. maxima, peel, J Sci Food Agric, the isomer E is not indicated.	A (1.68 mg/g in red pummelo; 2.78 mg/g in pale green pummelo)	Njoroge et al. 2008, peel oil, C. reticulata, JEOBP	A (0.05-0.005% w/w)	Gancel et al. 2003, grapefruit, leaves, J Agric Food Chem	B++	Gancel et al. 2005, leaves C. aurantifolia (also hybrids C. aurantifolia x C. paradisi and C. aurantifolia x C. sinensis), J Agric Food Chem	B++	Singh et al. 2010, peel oil C. sinensis, Food Chem Toxicol	B									Verzera et al. 2004, peel oil, C. limon, Flavour Fragr J	B++
				Liu et al. 2012, peel, J Agric Food Chem	A (1.10 mg/g)	Gancel et al. 2005, grapefruit, leaves, also hybrid of C. paradisi x sweet orange, J Agric Food Chem (only sabinene)	B++			Liu et al. 2012, peel, C. sinensis, J Agric Food Chem	A (5.58 mg/g)									Verzera et al. 2005, peel oil, C. limon, variety cavone, J Agric Food Chem	A++ (0.06%)
				Fanciullino et al. 2005, J Agric Food Chem, leaves solvent extraction, mandarin, J Agric Food Chem	B++	Paoli et al. 2016, C. paradisi, leaves oil, J Essent Oil Res	B++ and 13C-NMR (0.9%-traces: <0.05%%)			Jabalpurwala et al. 2009, blossom, Phytochemistry	A (0.03%)									Kirbaslar et al. 2006b, Turkish lemon peel oil, J Essent Oil Res	E
				Fanciullino et al. 2006, mandarin, leaves oil, Flavour Fragr J	A++ (0.7%-traces)					Druẑić et al. 2016, C. sinensis, flowers and leaves oils, J Essent Oil Res	B									Ferhat et al. 2007, C. limon, peel essential oil, Flavour Fragr J	B
				Kirbaslar et al. 2006a, Turkish mandarin leaves oil, J Essent Oil Res	E					Gancel et al. 2003, sweet orange, leaves, J Agric Food Chem	B++									Flamini et al. 2007, stamens and in unripe pericarp, C. limon, Anal Chim Acta	B++
										Gancel et al. 2005, sweet orange, leaves, also in hybrids C. sinensis x C. aurantifolia and C. sinensis x C. limon, J Agric Food Chem	B++									Liu et al. 2012, peel, J Agric Food Chem	A (13.65 mg/g)
										Killiny & Jones, 2017, intact leaves, C. sinensis, J Plant Physiol	B (0.31% in young leaves and 0.23% in mature leaves)									Bourgou et al. 2012, oil C. limon, Sci World J	B++
																				Spadaro et al. 2012, flavedo oil, C. limon, J Essent Oil Res	B
																				Cannon et al. 2015, C. limon, peel, J Agric Food Chem, tentative identification	B++
																				Gancel et al. 2003, lemon, leaves, J Agric Food Chem (also in hybrid C. limon x mandarin)	B++
																				Gancel et al. 2005, lemon, leaves, J Agric Food Chem (also in hybrid C. limon x C. paradisi and C. limon x C. sinensis)	B++
																				Smadja et al. 2005, C. limon, leaves oil, Flavour Fragr J	B++
																				Fanciullino et al. 2005, leaves solvent extraction, lemon and also in hybrid C. limon x C. deliciosa, J Agric Food Chem	B++
105	Z-sabinene hydrate or Z-4-thujanol	Hosni et al. 2010, pummelo, Food Chem	B	Mondello et al. 2003, mandarin oil, J Agric Food Chem	B (0.01%)	Flamini & Cioni, 2010, unopened and opened flower,nectar, leaves buds, leaves, branches, oil, and ovary and pericarp, Food Chem	B++	Costa et al. 2014, lime, J Essent Oil Res (cis)	B	Mondello et al. 2003, sweet orange, peel oil, J Agric Food Chem	B (0.04%)	Mondello et al. 2003, bitter orange, peel oil, J Agric Food Chem	B (0.62%-traces)	Verzera et al. 2005, C. medica peel, variety Diamante, J Agric Food Chem	A++ (0.05%), authors wrote standard was injected	Verzera et al. 2003, peel oil, bergamot, trace, J Agric Food Chem	A++ (traces <0.01%)	Lan-Phi et al. 2009, peel essential oil, Food Chem, Z cis	B+++ (0.01%-traces)	Blanco Tirado et al. 1995, peel oil, J Chromatogr A	B
	4-methyl-1-propan-2-ylbicyclo[3.1.0]hexan-4-ol	Zhang et al. 2017, C. grandis, peel, Food Chem	A++ (5.45-1.18 mg/g)	Dugo et al. 2005, peel oil, C. tangerina, Flavour Fragr J	B	Zhang et al. 2017, C. paradisi, peel, Food Chem	A++ (10.65-1.29 mg/g)	Huang et al. 2000, Perfum Flavor, leaves oil, C. aurantifolia Mexican variety, Perfum Flavor	B	Verzera et al. 2004, peel oil, C. sinensis, Flavour Fragr J	B++	Bourgou et al. 2012, bitter orange, Sci World J, cis	B++	Huang et al. 2000, leaves essential oil, C. medica, Perfum Flavor	B	Poiana et al. 2003, bergamot essential oil, Flavour Fragr J	A (traces-0.1% in cold-pressed, distilled and alkali-treated oils; 0.1% in SC-CO2 extracts)	Huang et al. 2000, leaves essential oil, C. junos, Perf Flav	B	Verzera et al. 2001, lemon oil, J Essent Oil Res	B++
		Huang et al. 2000, leaves essential oil, C. grandis, Perfum Flavor	B	Pino & Quijano, 2007, trace, cold pressed mandarin oil, C. reticulata, JEOBP	B	Huang et al. 2000, leaves oil petitgrain, grapefruit, Perfum Flavor	B			Bourgou et al. 2012, orange, maltaise, Sci World J.	B++	Rowshan & Najafian, 2015, C. aurantium, peel, JEOBP	B			Mondello et al. 2003, bergamot oil, J Agric Food Chem	B (0.04%)			Mondello et al. 2003, lemon, oil, J Agric Food Chem	B (0.03%)
				Bourgou et al. 2012, mandarin. C. reticulata, cis, Sci World J	B++					Hosni et al. 2010, C. sinensis, Food Chem	B	Zhang et al. 2017, C. aurantium, peel, Food Chem	A++ (0.97 mg/g)			Belsito et al. 2007, bergamot peel, J Agric Food Chem	A (0.08-0.06% in 100 g of oil)			Verzera et al. 2004, peel oil, C. limon, Flavour Fragr J	B++
				Zhang et al. 2017, C. reticulata, peel, Food Chem (tangerine)	A++ (17.71-0.94 mg/g)					Zhang et al. 2017, C. sinensis, peel, Food Chem	A++ (5.23-1.10 mg/g)	Huang et al. 2000, leaves essential oil, C. aurantium, Perfum Flavor	B			Costa et al. 2010, bergamot peel oil, Flavour Fragr J	B			Verzera et al. 2005, peel oil, C. limon, variety cavone, J Agric Food Chem	A++ (0.08%)
				Blanco Tirado et al. 1995, leaves oil, C. reticulata, J Chromatogr A	B++					Blanco Tirado et al. 1995, leaves oil, C. sinensis, J Chromatogr A	B++	Kirbaslar & Kirbaslar, 2004, leaves oil, J Essent Oil Res, trace in Turkish C. aurantium, cis	E			Furneri et al. 2012, C. bergamia, oil, Eur J Med Chem, in this article the oil source is not specified (peel, flower or leaves)	E			Flamini et al. 2007, gynaecium and in pericarp, C. limon, Anal Chim Acta	B++
				Huang et al. 2000, clementine (leaves essential oil), Perfum Flavor	B					Huang et al. 2000, leaves essential oil, C. sinensis, Perfum Flavor	B	Guerrini et al. 2014, C. aurantium, petitgrain, J Appl Bot Food Qual	B (0.3%)			Huang et al. 2000, leaves essential oil, C. bergamia, Perf Flav	B			Nguyen et al. 2009, lemon oil, Food Chem	B
				Huang et al. 2000, leaves essential oil, C. reticulata, Perfum Flavor	B											Kirbaslar et al. 2006a, trace, leaves essential oil, trace, C. bergamia, J Essent Oil Res	E			Espina et al. 2011, C. limon, peel essential oil, Food Control	B
																				Spadaro et al. 2012, flavedo oil, C. limon, J Essent Oil Res	B
																				Blázquez & Carbó, 2015, peel oil, C. limon, Ind Crop Prod	B
																				Cannon et al. 2015, C. limon, peel, J Agric Food Chem, tentative identification	B++
																				Zhang et al. 2017, C. limon, peel, Food Chem	A++ (26.97-22.15 mg/g)
																				Huang et al. 2000, leaves essential oil, C. limon, Perfum Flavor	B
																				Kirbaslar & Kirbaslar, 2004, J Essent Oil Res, Turkish leaves oil lemon, trace	E
																				Smadja et al. 2005, C. limon, petitgrain essential oil, Flavour Fragr J, the isomer is not specified	B++
																				Guerrini et al. 2014, lemon petitgrain, J Appl Bot Food Qual	B (0.8-0.4%)
106	thujol or thujan-3-ol or thujyl alcohol			Khan et al. 2012, C. reticulata, peel, JEOBP	B	Khan et al. 2012, C. paradisi peel, JEOBP	B			Khan et al. 2012, C. sinensis, peel, JEOBP	B	Song et al. 2000b, Citrus aurantium peel oil, variety Cyathifera (daidai), Flavour Fragr J, trace	B (traces <0.05% w/w)
	(1α,3α,4α,5α)-4-methyl-1-(1-methylethyl)bicyclo[3.1.0]hexan-3-ol
107	iso-3-thujanol or isothujol	Njoroge et al. 2005, C. grandis (pummelo) J Agric Food Chem (isothujol)	A (0.05-0.005%)			Njoroge et al. 2005, red grapefruit, J Agric Food Chem (isothujol)	A (traces)													Sokovic & van Griensven, 2006, C. limon, leaves and flowers, Eur J Plant Pathol	A, but the oil is obtained from leaves and flowering
	[1S-(1α,3α,4α,5α)]-4-methyl-1-(1-methylethyl)bicyclo[3.1.0]hexan-3-ol
108	Z-2-pinanol or Z-pinene hydrate																			Cannon et al. 2015, C. limon, peel, J Agric Food Chem, trace, two isomers, tentative identification	B++
	Z-2,6,6-trimethylbicyclo[3.1.1]heptan-1-ol
109	E-2-pinanol																			Cannon et al. 2015, C. limon, peel, J Agric Food Chem, trace, two isomers, tentative identification	B++
	E-2,6,6-trimethylbicyclo[3.1.1]heptan-1-ol
110	E-pinocarveol	Hosni et al. 2010, Food Chem	B	Hosni et al. 2010, Food Chem	B			Dugo & Mondello, 2011, C. aurantifolia, trace-0.02%, page 33		Hosni et al. 2010, C. sinensis, Food Chem	B
	6,6-dimethyl-4-methylidenebicyclo[3.1.1]heptan-3-ol							Jazet Dongmo et al. 2009, leaves oil C. aurantifolia, Afr J Agric Res	B
111	Z-pinocarveol			Espina et al. 2011, C. reticulata, peel essential oil, Food Control	B					Espina et al. 2011, C. sinensis, peel essential oil, Food Control	B
112	Z-verbenol	Liu et al. 2015, C. maxima, peel, red and pale green pummelo, J Sci Food Agric	B (1.07 mg/g in red pummelo; 1.48 mg/g in pale green pummelo)					Kerdchoechuen et al. 2010, lime, leaves oil, HortScience	B	Högnadóttir & Rouseff, 2003, orange peel oil, J Chromatogr A	B									Kirbaslar et al. 2006b, lemon peel oil, J Essent Oil Res	E
	4,6,6-Trimethylbicyclo[3.1.1]hept-3-en-2-ol or 2-pinen-4-ol									Viuda-Martos et al. 2009, orange, JEOBP	B
113	E-verbenol	Sun et al. 2014, peel oil, C. grandis J Agric Food Chem, trans (E)	A++ (421-391 mg/mL; it was only detected in sunlight oil, but not in fresh oil)
	4,6,6-Trimethylbicyclo[3.1.1]hept-3-en-2-ol or 2-Pinen-4-ol	Liu et al. 2015, C. maxima, peel, red and pale green pummelo, J Sci Food Agric	B (1.13 mg/g in red pummelo; 1.25 mg/g in pale green pummelo)
114	isoverbanol																			Fancello et al. 2016, leaves essential oil, C. limon, Food Sci Technol	B++ (10.8 mg/mL)
	2,6,6-trimethylbicyclo[3.1.1]heptan-4-ol
	trans-myrtanol											Dugo et al. 2011, neroli (flowers), bitter orange, J Essent Oil Res	B
	6,6-Dimethylbicyclo[3.1.1]heptane-2-methanol
115	myrtenol or 2-pinen-10-ol or a-pinene-10-ol					Flamini & Cioni, 2010, trace in leaves, Food Chem	B++													Cannon et al. 2015, C. limon, peel, J Agric Food Chem, trace, tentative identification	B++
	bicyclo[3.1.1]hept-2-ene-2-methanol, 6,6-dimethyl-
116	chrysanthenol																			Pashazanousi et al. 2012, lemon, leaves and peel oils, Asian J Chem	B
	4,6,6-trimethylbicyclo[3.1.1]hept-3-en-7-ol or bicyclo[3.1.1]hept-2-en-6-ol, 2,7,7-trimethyl-																			Fancello et al. 2016, leaves essential oil, C. limon, Food Sci Technol, cis	B (3mg/mL)
117	borneol	Hosni et al. 2010, Food Chem	B	Hosni et al. 2010, C. reticulata, Food Chem	B			Chisholm et al. 2003a, extracted and distilled lime, Flavour Fragr J	A+++ (authors wrote standard compound was injected)	Verzera et al. 2004, peel oil, C. sinensis, Flavour Fragr J, trace	B++	Bourgou et al. 2012, bitter orange, essential oil, Sci World J	B++	Verzera et al. 2005, C. medica peel, variety Diamante, J Agric Food Chem	A++ (0.01%)			Song et al. 2000a, peel oil, C. junos, trace flavour characteristic, Flavour Fragr J	A+++ (traces <0.01% w/w)	Verzera et al. 2001, lemon oil, J Essent Oil Res	B
	4,7,7-trimethylbicyclo[2.2.1]heptan-3-ol	Zhang et al. 2017, C. grandis, peel, Food Chem	A++ (0.37 mg/g)	Bourgou et al. 2012, mandarin, Sci World	B++			Costa et al. 2014, lime, J Essent Oil Res	B	Hosni et al. 2010, orange, Food Chem	B									Mondello et al. 2003, lemon, oil, J Agric Food Chem	A (0.01%)
								Fouad & da Camara, 2017, C.aurantifolia, peel oil, J Stored Prod Res	B	Bourgou et al. 2012, orange, Sci World J	B++									Verzera et al. 2004, peel oil, C. limon, Flavour Fragr J	B++
								Jazet Dongmo et al. 2009, leaves oil C. aurantifolia, Afr J Agric Res	B	Xiao et al. 2016, sweet orange essential oil, Flavour Fragr J, it was tentatively identified	G (1.74 mg/ml oil)									Verzera et al. 2005, peel oil, C. limon, variety cavone, J Agric Food Chem	A (0.01%)
																				Ferhat et al. 2007, C. limon, peel essential oil, Flavour Fragr J	B
																				Liu et al. 2012, peel, C. limon, J Agric Food Chem	A (1.66 mg/g)
																				Bourgou et al. 2012, oil C. limon, Sci World J	B++
																				Spadaro et al. 2012, flavedo oil, C. limon, J Essent Oil Res	B
																				Cannon et al. 2015, C. limon, peel, J Agric Food Chem, trace, tentative identification	B++
																				Zhang et al. 2017, C. limon, peel, Food Chem, Eureka variety	A++ (3.32 mg/g)
																				Dugo & Mondello, 2011, C. limon, laboratory petitgrain oil, page 276
118	isoborneol	Ndiaye et al. 2017, C. maxima, peel oil, JEOBP	B	Njoroge et al. 2008, peel oil, C. reticulata, JEOBP	A (0.1% w/w), authors did not confirm that the corresponding standard had been injected by GC-MS			Ndiaye et al. 2017, C. aurantifolia, peel oil, JEOBP	B	Mitiku et al. 2000, cold-pressed oil, C. sinensis, Flavour Fragr J, trace	G (traces)	Ellouze et al. 2012, leaves oil, C. aurantium, J Food Sci	A (0.22%)	Aliberti et al. 2016, peel oil, C. medica, variety rugosa, Molecules, trace	A++ (traces)					Blanco Tirado et al. 1995, leaves oil, J Chromatogr A	B++
	(1R,3R,4R)-4,7,7-trimethylbicyclo[2.2.1]heptan-3-ol									Blanco Tirado et al. 1995, leaves oil, 1995,J Chromatogr A	B++
119	fenchol or 1,3,3-trimethyl-2-norbornanol or fenchyl alcohol	Cheong et al. 2011b, peel solvent extract, Malaysian pomelo, pink, J Essent Oil Res	A+ (496.0 ppm in pink pomelo)					Selvaraj et al. 2002, C. aurantifolia (variety kagzi), peel, J Essent Oil Res, alpha	G			Dugo et al. 2011, neroli (flowers), bitter orange, J Essent Oil Res, trace	B	Lin et al. 2010, C. medica, fresh leaves, Biosci Biotechnol Biochem	E					Ferhat et al. 2007, C. limon, peel essential oil, Flavour Fragr J, endo	B
	1,3,3-trimethylbicyclo[2.2.1]heptan-2-ol							Chisholm et al. 2003a, distilled lime, Flavour Fragr J, alpha	A+++
								Fouad & da Camara, 2017, C. reticulata, peel oil, J Stored Prod Res, exo-fenchol	B
120	carenol or E-3-caren-2-ol			Zhang et al. 2017, C. reticulata, peel, Food Chem	B++															Zhang et al. 2017, C. limon, peel, Food Chem	B++
121	5-isopropenyl-2-methyl-7-oxabicyclo[4.1.0]heptan-2-ol									Esquivel-Ferriño et al. 2014, hexane extract, C. sinensis, peel, J Mex Chem Soc	B
	aromatic alcohol
122	cuminyl alcohol or p-cymene-7-ol or p-isopropyl-benzyl alcohol													Aliberti et al. 2016, C. medica, peel oil, variety rugosa, Molecules, trace	B++ (traces)
123	carvacrol or 5-isopropyl-2-methylphenol or antioxine or p-cymen-2-ol or 5-Isopropyl-o-cresol	Cheong et al. 2011a, peel solvent extract, pink Malaysian pomelo, J Essent Oil Res	A (traces<0.01%)	Espina et al. 2011, C. reticulata, peel essential oil, Food Control	A (0.25%)	Huang et al. 2000, leaves oil petitgrain, grapefruit, Perfum Flavor	B			Ruberto & Rapisarda, 2002, essential oil, J Food Sci, trace	A (traces, <0.05%)	Bourgou et al. 2012, bitter orange, essential oil, Sci World J	B++					Song et al. 2000a, peel oil, C. junos, trace, flavour characteristic, Flavour Fragr J	A+++ (traces<0.01% w/w)	Espina et al. 2011, C. limon, peel essential oil, Food Control	A (0.21%)
		Cheong et al. 2011b, peel solvent extract, pink Malaysian pomelo, J Essent Oil Res	A+ (210.4 ppm in pink pomelo)	Bourgou et al. 2012, mandarin, C.reticulata, Sci World J	B++					Espina et al. 2011, C. sinensis, peel essential oil, Food Control	A (0.10%)									Bourgou et al. 2012, oil C. limon, Sci World J	B++
		Huang et al. 2000, leaves essential oil, C. grandis, Perfum Flavor	B	Huang et al. 2000, clementine leaves essential oil, Perfum Flavor	B					Bourgou et al. 2012, orange, Sci World J	B++									Cannon et al. 2015, C. limon, peel, J Agric Food Chem, tentative identification	B++
				Huang et al. 2000, leaves essential oil, C. reticulata, Perfum Flavor	B															Karabörklü et al. 2011, lemon, leaves oil, J Econ Entomol	B
124	p-cymen-8-ol or 4-cymen-8-ol or 2-(4-methylphenyl)propan-2-ol			Pino & Quijano, 2007, mandarin, C. reticulata, cold pressed oil, trace, JEOBP	B			Ndiaye et al. 2017, C. aurantifolia, peel oil, JEOBP	B	Högnadóttir & Rouseff, 2003, orange peel oil, J Chromatogr A	B	Dugo et al. 2011, neroli (flowers) and petitgrains (leaves and twigs), J Essent Oil Res	B	Deng et al. 2017, C. medica, peel oil, Medicines	B			Song et al. 2000a, peel oil, C. junos, trace, Flavour Fragr J	B+ (traces<0.01% w/w)	Mondello et al. 2003, lemon, oil, J Agric Food Chem	B (0.01%)
				Dugo & Mondello, 2011, C. reticulata, petitgrain, page 288						Dugo & Mondello, 2011, laboratory sweet orange petitgrain oil, page 301										Cannon et al. 2015, C. limon, peel, J Agric Food Chem, trace, tentative identification	B++
																				Karabörklü et al. 2011, lemon, leaves oil, J Econ Entomol	B
125	thymol or 2-isopropyl-5-methylphenol or p-cymen-3-ol	Huang et al. 2000, leaves essential oil, C. grandis, Perfum Flavor	B	Mondello et al. 2003, mandarin oil, J Agric Food Chem	0.04%, unknown identification method	Huang et al. 2000, leaves oil petitgrain, grapefruit, Perfum Flavor	B	Dugo & Mondello, 2011, key lime, 0.12-0.02%, page 39		Ruberto & Rapisarda, 2002, essential oil, J Food Sci, trace, orange	A (traces, <0.05%)	Song et al. 2000b, Citrus aurantium peel oil, variety Cyathifera (daidai), Flavour Fragr J, trace	B (traces <0.05% w/w)	Aliberti et al. 2016, C. medica, peel oil, variety rugosa, Molecules	A++ (0.4%)	Huang et al. 2000, leaves essential oil, C. bergamia, Perfum Flavor, trace	B	Song et al. 2000a, peel oil, C. junos, Flavour Fragr J	A++ (0.09% w/w)	Blanco Tirado et al. 1995, peel and leaves oils, J Chromatogr A	B++
				Dugo et al. 2005, peel oil, C. tangerina, Flavour Fragr J	B			Huang et al. 2000, leaves oil, C. aurantifolia Mexican variety, Perfum Flavor	B	Qiao et al. 2008, peel, C. sinensis, Molecules	B (traces)	Zhang et al. 2017, C. aurantium, peel, Food Chem	A++ (1.91 mg/g)	Huang et al. 2000, leaves essential oil, C. medica, Perfum Flavor, trace	B			Oh et al. 2007, peel, C. junos, J Appl Biol Chem	B	Lota et al. 2002, lemon, peel essential oil, J Agric Food Chem	B++ (traces)
				Fanciullino et al. 2006, mandarin, peel and leaves oils, Flavour Fragr J	A++ (0.1%-traces in peel; 9.6%-traces in leaves)					Espina et al. 2011, C. sinensis, peel essential oil, Food Control	A (0.12%)	Huang et al. 2000, leaves essential oil, C. aurantium, Perfum Flavor	B					Lan-Phi et al. 2009, peel essential oil, Food Chem	B+++ (0.2-0.3%)	Espina et al. 2011, C. limon, peel essential oil, Food Control	A (0.09%)
				Pino & Quijano, 2007, mandarin, C. reticulata, cold pressed oil, JEOBP	B					Chen et al. 2014, peel oil orange, C. sinensis, J Agric Food Chem	B (0.22% of oil from improved Clevenger; 0.16% of oil from traditional Clevenger)							Miyazawa et al. 2009, polar volatile part, yuzu peel oil, J Agric Food Chem	A+ (1.43%)	Cannon et al. 2015, C. limon, peel, J Agric Food Chem, tentative identification	B++
				Njoroge et al. 2008, peel oil, C. reticulata, JEOBP	A (0.1-0.005% w/w)					Zhang et al. 2017, C. sinensis, peel, Food Chem	A++ (0.50 mg/g)							Tomiyama et al. 2012, yuzu peel, Flavour Fragr J	A (0.18%)	Zhang et al. 2017, C. limon, peel, Food Chem, Volkamer lemon	A++ (9.10 mg/g)
				Yu et al. 2009, peel, J Sep Sci	B					Jabalpurwala et al. 2009 blossom, Phytochemistry	A (0.02%)							Miyazato et al. 2012, yuzu volatile oil, Eur Food Res Technol	A+	Alonzo et al. 2000, leaves oil, lemon, Flavour Fragr J	B (1.3% in leaves oil)
				Espina et al. 2011, C. reticulata, peel essential oil, Food Control	A (0.40%)					Blanco Tirado et al. 1995, leaves oil, J Chromatogr A	B++							Huang et al. 2000, leaves essential oil, C. junos, Perf Flav	B	Huang et al. 2000, leaves essential oil, C. limon, Perfum Flavor	B
				Zhang et al. 2017, C. reticulata, peel, Food Chem	A++ (4.58-1.58 mg/g)					Alonzo et al. 2000, leaves oil, Valencia variety, Flavour Fragr J	B (0.2% in leaves oil)									Smadja et al. 2005, C. limon, leaves oil, Flavour Fragr J	B++
				Jabalpurwala et al. 2009, blossom, Phytochemistry	A (0.08%)					Huang et al. 2000, leaves essential oil, C. sinensis, Perfum Flavor	B
				Huang et al. 2000, leaves essential oil, C. reticulata, Perfum Flavor	B
				Huang et al. 2000, clementine leaves essential oil, Perfum Flavor	B
				Fanciullino et al. 2005, leaves solvent extraction mandarin, J Agric Food Chem	B++
				Kirbaslar et al. 2006a, Turkish mandarin leaves oil, J Essent Oil Res	E
126	methylthymol or 6-isopropyl-2,3-dimethylphenol or methyl thymol			Tao et al. 2014, C.reticulata, peel oil, Food Chem	B, 0.10%															Blanco Tirado et al. 1995, peel and leaves oils, J Chromatogr A	B++
	ESTER
127	linalyl acetate or bergamiol or bergamol or linalool acetate	Njoroge et al. 2005, pummelo, J Agric Food Chem	A (0.1%)	Sultana et al. 2012, peel oil, C. reticulata, Asian Pac J. Trop Biomed	B	Njoroge et al. 2005, red grapefruit, J Agric Food Chem	A (0.1%)	Minh Tu et al. 2002, lime, Flavour Fragr J	F (traces)	Mitiku et al. 2000, cold-pressed oil, C. sinensis, Flavour Fragr J, trace	A++ (traces)	Song et al. 2000b, Citrus aurantium peel oil, variety Cyathifera (daidai), Flavour Fragr J	A+++ (1.4% w/w)			Kirbaslar et al. 2001, Turkish bergamot, peel oil, J Essent Oil Res	E	Song et al. 2000a, peel oil, C. junos, Flavour Fragr J	A+++ (0.01% w/w)	Lota et al. 2002, peel and leaves essential oils, C. limon, J Agric Food Chem	B++ and 13C-NMR (23.3% in peel and 18.5 % in leaves, only in variety Barum C. limon)
		Tao & Liu, 2012, peel oil, Int J Food Prop	B	Bourgou et al. 2012, mandarin, C. reticulata, Sci World J	B++	Huang et al. 2000, leaves oil petitgrain, grapefruit, Perfum Flavor	B	Dugo & Mondello, 2011, petitgrain oil, C. aurantifolia, page 314		Högnadóttir & Rouseff, 2003, orange peel oil, J Chromatogr A	B	Lota et al. 2001, leaves and peel essential oils, Flavour Fragr J	B++ and 13C-NMR (0.4-5.0% in peel; 21.5%-36.8% in leaves)			Russo et al. 2001, essential oil bergamot, J Essent Oil Res	it is not indicated in the article	Choi, 2006, peel oil, yuzu, J Agric Food Chem	B	Bourgou et al. 2012, oil C. limon, Sci World J	B++
				Fanciullino et al. 2005, leaves solvent extraction mandarin, J Agric Food Chem	B++			Jabalpurwala et al. 2009, blossom, Phytochemistry	A (traces)	Njoroge et al. 2005, peel oil, C. sinensis, Flavour Fragr J	A (0.1-0.005%)	Mondello et al. 2003, bitter orange, peel oil, J Agric Food Chem	1.04-0.96%, unknown identification method			Mondello et al. 2003, bergamot oil, J Agric Food Chem	27.32-26.16%, unknown identification method			Ben Hsouna et al. 2017, blossom oil, C. limon, Lipids Health Dis	B
				Kirbaslar et al. 2006a, Turkish mandarin leaves oil, J Essent Oil Res, trace	E					Choi, 2006, peel oil, orange, J Agric Food Chem	B	Boussaada & Chemli, 2006, flowers, leaves and peel oils, C. aurantium, JEOBP	B++			Verzera et al. 2003, peel oil, bergamot, J Agric Food Chem	A++ (36.6-29.9%)			Jabalpurwala et al. 2009, blossom, Phytochemistry, varieties Lisbon and Poderosa. The indicated percentage is similar to C. aurantifolia	A (traces)
										Tao et al. 2009, C. sinensis, peel oil, Int J Food Sci Tech	B	Boussaada et al. 2007, flowers, leaves and peel oils, C. aurantium, JEOBP	B++			Poiana et al. 2003, bergamot essential oil, Flavour Fragr J	A (31.3-29.7% in cold-pressed, distilled and alkali-treated oils; 15.0-30.1% in SC-CO2 extracts)			Blanco Tirado et al. 1995, leaves oil, J Chromatogr A	B++
										Viuda-Martos et al. 2009, C.sinensis peel, JEOBP	B	Baik et al. 2008, C. aurantium peel oil, J. Microbiolog Biotec	B++			Sawamura et al. 2006, C. bergamia, Flavour Fragr J	B+++ (30.1% in 100 g of oil)			Ahmed et al. 2001, leaves oil C. limon, J Essent Oil Res	B
										Hosni et al. 2010, C. sinensis peel, Food Chem	B	Dugo et al. 2011, peel, neroli (flowers) and petitgrain (leaves and twigs), bitter orange oil, J Essent Oil Res	B			Belsito et al. 2007, bergamot peel, J Agric Food Chem	A (26.31-31.01% in 100 g of oil)			Kirbaslar & Kirbaslar, 2004, J Essent Oil Res, leaves oil	E
										Singh et al. 2010, peel oil C. sinensis, Food Chem Toxicol	B	Deterre et al. 2012, C. aurantium, oil and distillate heat cut, Flavour Fragr J	A+ (5632.81 mg/L in peel oil); C in distillate heat cut.			Cosimi et al. 2009, peel, J Stored Prod Res	B			Fanciullino et al. 2005, leaves solvent extraction, only in hybrid C. limon x C. deliciosa, J Agric Food Chem	B++
										Bourgou et al. 2012, orange, Sci World J	B++	Bourgou et al. 2012, bitter orange, essential oil, Sci World J	B++			Costa et al. 2010, bergamot peel oil, Flavour Fragr J	B
										Blanco Tirado et al. 1995, leaves oil, J Chromatogr A	B++	Jabri-Karoui & Marzouk, 2013, peel, BioMed Res Int.	A++ (0.29%)			Furneri et al. 2012, C. bergamia, oil, Eur J Med Chem, in this article the oil source is not specified (peel, flower or leaves)	E
												Rowshan & Najafian, 2015, C. aurantium, peel, JEOBP	B			Huang et al. 2000, leaves essential oil, C. bergamia, Perfum Flavor	B
												Sarrou et al. 2013, flowers, leaves and peel oils Molecules	A (0.18% in peel; 3.88% in in flowers; 12.42% in young leaves; 23.00% in old leaves)			Kirbaslar et al. 2006a, Turkish bergamot, J Essent Oil Res, leaves essential oil	E
												Alissandrakis et al. 2003, flower, sour orange, Food Chem	E
												Jabalpurwala et al. 2009, blossom, Phytochemistry	A (3.64%)
												Huang et al. 2000, leaves essential oil, C. aurantium, Perfum Flavor	B
												Kirbaslar & Kirbaslar, 2004, leaves oil, J Essent Oil Res	E
												Ellouze et al. 2012, leaves oil, C. aurantium, J Food Sci	A (27.77-0.77%)
												Druẑić et al. 2016, C. aurantium, flowers and leaves oils, J Essent Oil Res	B
128	linalyl propionate or linalyl propanoate					Lin et al. 2010, C paradisi, fresh leaves, Biosci Biotechnol Biochem	E					Kirbaslar & Kirbaslar, 2004, leaves oil, J Essent Oil Res, trace in Turkish C. aurantium	E			Verzera et al. 2003, peel oil, bergamot, J Agric Food Chem	A (0.1%)			Cannon et al. 2015, C. limon, peel, J Agric Food Chem, trace, tentative identification	B++
												Dugo et al. 2011, neroli (flowers) and petitgrain (leaves and twigs), bitter orange oils, J Essent Oil Res	B			Poiana et al. 2003, bergamot essential oil, Flavour Fragr J	A (0.1% in cold-pressed, distilled and alkali-treated oils; traces-0.1% in SC-CO2 extracts)
																Costa et al. 2010, bergamot peel oil, Flavour Fragr J	B
129	linalyl butyrate or linalyl butanoate															Kirbaslar et al. 2006a, Turkish bergamot, trace, J Essent Oil Res, leaves essential oil	E
130	linalyl isobutyrate or linalyl isobutanoate																			Mondello et al. 2003, lemon, oil, J Agric Food Chem	B (0.01%)
131	citronellyl formate																			Guerrini et al. 2014, petitgrain, C. aurantium, J Appl Bot Food Qual	B (0.9%)
132	citronellyl acetate	Cheong et al. 2011b, peel solvent extract, white Malaysian pomelo, J Essent Oil Res	A+ (80.4 ppm)	Blanco Tirado et al. 1995, peel and leaves oils, J Chromatogr A	B++	Kirbaslar et al. 2006b, Turkish C. paradisi peel oil, J Essent Oil Res, trace	E	Lota et al. 2002, lime peel and leaves, J Agric Food Chem	B++ (0.1% in peel; 0.1-0.3% in leaves)	Mitiku et al. 2000, cold-pressed oil, C. sinensis, Flavour Fragr J, trace	A++ (traces)	Mondello et al. 2003, bitter orange, peel oil, J Agric Food Chem	A (0.01%)	Lota et al. 1999, leaves and peel essential oils, Flavour Fragr J, trace	B++ (0.1%-traces in peel in leaves)	Kirbaslar et al. 2001, Turkish bergamot, peel oil, J Essent Oil Res	E	Choi, 2006, peel oil, yuzu, J Agric Food Chem	B	Caccioni et al. 1998, C. limon, rind oil, Int J Food Microbiol	B (0.05-0.02%)
		Liu et al. 2015, C. maxima, peel, J Sci Food Agric, red and pale green pummelo	A (0.78 mg/g in red pummelo;1.66 mg/g in pale green pummelo)	Minh Tu et al. 2002, C. reticulata tangerine, trace, Flavour Fragr J	B (traces)	Zhang et al. 2017, C. paradisi, peel, Food Chem	A (2.06-0.16 mg/g)	Gancel et al. 2002, C. aurantifolia, lime, peel and leaves, Flavour Fragr J	B++	Ruberto & Rapisarda, 2002, essential oil, J Food Sci, trace, orange	B (traces, <0.05%)	Petretto et al. 2016, C. aurantium, peel, J Food Process Preserv	B (0.01%)	Vekiari et al. 2004, leaves and peel, C. medica, J Essent Oil Res	B	Verzera et al. 2003, peel oil, bergamot, J Agric Food Chem	A (0.2%-traces)	Huang et al. 2000, leaves essential oil, C. junos, Perf Flav	B	Verzera et al. 2001, lemon oil, J Essent Oil Res	B
		Zhang et al. 2017, C. grandis, peel, Food Chem	A++ (4.70-0.54 mg/g)	Mondello et al. 2003, mandarin oil, J Agric Food Chem	A (traces-0.01%)	Huang et al. 2000, leaves oil petitgrain, grapefruit, Perfum Flavor	B	Minh Tu et al. 2002, C. reticulata, tangerine, trace, Flavour Fragr J	B (traces)	Högnadóttir & Rouseff, 2003, orange peel oil, J Chromatogr A	B	Zhang et al. 2017, C. aurantium, peel, Food Chem	A (0.89 mg/g)	Verzera et al. 2005, C. medica peel, variety Diamante, J Agric Food Chem	A++ (0.04%)	Mondello et al. 2003, bergamot oil, J Agric Food Chem	A (0.03-0.04%)			Vekiari et al. 2002, lemon, peel and leaves, J Agric Food Chem.	A (0.66 mg/kg peel oil; 4.9-1.4 mg/kg leaves oil)
		Cheong et al. 2011a, blossom, pink and white Malaysian pomelo, J Essent Oil Res	A (0.01% in pink and white pomelo)	Dugo et al. 2005, peel oil, C. tangerina, Flavour Fragr J, trace	A (traces <0.01%)	Gancel et al. 2002, C. paradisi, leaves trace, Flavour Fragr J	B++	Chisholm et al. 2003a, extracted lime, Flavour Fragr J	A+++	Mondello et al. 2003, sweet orange, peel oil, J Agric Food Chem	A (0.01%)	Huang et al. 2000, leaves essential oil, C. aurantium, Perfum Flavor	B	Aliberti et al. 2016, peel oil, varieties liscia and rugosa, Molecules	A++ (traces)	Sawamura et al. 2006, C. bergamia, Flavour Fragr J	B+++ (0.1% in 100 g of oil)			Lota et al. 2002, lemon, peel (trace) and leaves essential oils, J Agric Food Chem	B++ (0.2%-traces in peel and in leaves)
		Huang et al. 2000, leaves essential oil, C. grandis, Perfum Flavor	B	Pino & Quijano, 2007, trace, cold pressed oil, mandarin, C. reticulata, JEOBP	B	Gancel et al. 2003, leaves grapefruit, J Agric Food Chem	B++	Costa et al. 2014, lime, J Essent Oil Res	B	Verzera et al. 2004, peel oil, C. sinensis, Flavour Fragr J, trace	B++	Lota et al 2001, leaves essential oils, Flavour Fragr J	B++ (traces)	Mitropoulou et al. 2017, C. medica, essential oil and HS-SPME peel, LWT-Food Sci Technol	B	Costa et al. 2010, bergamot peel oil, Flavour Fragr J	B			Mondello et al. 2003, lemon, oil, J Agric Food Chem	A (0.03-0.04%)
		Lin et al. 2010, Biosci Biotechnol Biochem, fresh leaves, C. grandis	E	Yu et al. 2009, peel, J Sep Sci	B	Gancel et al. 2005, grapefruit, leaves, also hybrid C. paradisi x sweet orange, J Agric Food Chem	B++	Zhang et al. 2017, lime, peel, Food Chem	A (4.20 mg/g)	Choi, 2006, peel oil, orange, J Agric Food Chem	B	Guerrini et al. 2014, petitgrain, C. aurantium, J Appl Bot Food Qual	B (0.3%)	Huang et al. 2000, leaves essential oil, C. medica, Perfum Flavor	B	Furneri et al. 2012, C. bergamia, oil, Eur J Med Chem, in this article the oil source is not specified (peel, flower or leaves)	E			Verzera et al. 2004, peel oil, C. limon, Flavour Fragr J, trace	B++
				Liu et al. 2012, peel, J Agric Food Chem	A (0.89 mg/g)	Flamini & Cioni, 2010, leaves, Food Chem	B++	Ndiaye et al. 2017, C. aurantifolia, peel oil, JEOBP	B	Qiao et al. 2008, peel, C. sinensis, Molecules	A (0.01%)	Dugo et al. 2011, neroli (flowers), bitter orange, J Essent Oil Res	B	Gancel et al. 2005, citron, C. medica, leaves, also hybrid C. medica x C. paradisi, J Agric Food Chem	B++	Huang et al. 2000, leaves essential oil, C. bergamia, Perfum Flavor	B			Verzera et al. 2005, peel oil, C. limon, variety cavone, J Agric Food Chem	A++ (0.03%)
				Luciardi et al. 2016, mandarin essential oil, Food Sci Technol	B			Huang et al. 2000, leaves oil, C. aurantifolia Mexican variety, Perfum Flavor	B	Tao et al. 2009, C. sinensis, peel oil, Int J Food Sci Tech	B			Luro et al. 2012, citron, leaves, C. medica, Phytochemistry	B++	Kirbaslar et al. 2006a, Turkish bergamot, J Essent Oil Res, leaves essential oil	E			Kirbaslar et al. 2006b, Turkish lemon peel oil, J Essent Oil Res, trace	E
				Zhang et al. 2017, C. reticulata, peel, Food Chem	A (4.06-0.46 mg/g)			Gancel et al. 2003, leaves C. aurantifolia, J Agric Food Chem	B++	Zhang et al. 2017, C. sinensis, peel, Food Chem	A (3.21-0.11 mg/g)									Ferhat et al. 2007, C. limon, peel essential oil, Flavour Fragr J	B
				Ndiaye et al. 2017, C. reticulata, peel oil, JEOBP	B			Gancel et al. 2005, leaves C. aurantifolia (also hybrid C. aurantifolia x C. paradisi), J Agric Food Chem	B++	Blanco Tirado et al. 1995, leaves oil, J Chromatogr A	B++									Flamini et al. 2007, in pericarp (trace), C. limon, Anal Chim Acta	B++
				Huang et al. 2000, clementine leaves essential oil, Perfum Flavor	B					Alonzo et al. 2000, leaves oil, Valencia variety, Flavour Fragr J	B (0.2% in leaves oil)									Liu et al. 2012, peel, C. limon, J Agric Food Chem	A (3.86 mg/g)
				Huang et al. 2000, leaves essential oil, C. reticulata, Perfum Flavor	B					Huang et al. 2000, leaves essential oil, C. sinensis, Perfum Flavor	B									Pashazanousi et al. 2012, lemon leaves and peel oils, Asian J Chem	B
										Gancel et al. 2003, sweet orange leaves, J Agric Food Chem	B++									Spadaro et al. 2012, flavedo oil, C. limon, J Essent Oil Res	B
										Gancel et al. 2005, leaves sweet orange, J Agric Food Chem (also hybrid C. sinensis x C. aurantifolia)	B++									Cannon et al. 2015, C. limon, peel, J Agric Food Chem, tentative identification	B++
																				Blázquez & Carbó, 2015, peel essential oil, lemon, Ind Crops Prod	B
																				Petretto et al. 2016, C. limon, peel, J Food Process Preserv	B (0.04%)
																				Zhang et al. 2017, C. limon, peel, Food Chem	A (4.73-0.46 mg/g)
																				Blanco Tirado et al. 1995, leaves oil, J Chromatogr A	B++
																				Alonzo et al. 2000, leaves oil, lemon, Flavour Fragr J	B (0.2% in leaves oil)
																				Huang et al. 2000, leaves essential oil, C. limon, Perfum Flavor	B
																				Ahmed et al. 2001, leaves oil C. limon, J Essent Oil Res	B
																				Gancel et al. 2003, lemon, leaves, J Agric Food Chem	B++
																				Gancel et al. 2005, lemon, leaves, J Agric Food Chem (also in hybrid C. limon x C. paradisi and C. limon x C. sinensis)	B++
																				Smadja et al. 2005, C. limon, leaves oil, Flavour Fragr J	B++
																				Fanciullino et al. 2005, leaves solvent extraction, only in hybrid C. limon x C. deliciosa, J Agric Food Chem	B++
																				Kirbaslar & Kirbaslar, 2004, Turkish leaves oil lemon, J Essent Oil Res	E
[truncated: 1,392 more rows]

## Sheet: non-terpenoid aliphat compounds
Supplementary Table 2 (Table S2). Volatile compounds reported in each of the ten most frequently studied Citrus species.
[truncated: 728 more rows]

[truncated: 5 more sheets: non-terpenoid aromatic compound, other compounds, Method ident Classification, Abundance, References]
