# Supplementary material for: Volatile Compounds in Citrus Essential Oils: A Comprehensive Review
Source: Front Plant Sci. 2019 Feb 5;10:12. doi: 10.3389/fpls.2019.00012 (PMC6370709; doi:10.3389/fpls.2019.00012)
Supplement: Supplementary file 4 [file Table_4.XLSX]

## Sheet: Hoja1
Table S4. Qualitative data of volatile compounds in Citrus species. 1: Reliably detected at least once in this species; 0: never reliably detected in this species.
ID	Compound	C. grandis	C. reticulata	C. paradisi	C. aurantifolia	C. sinensis	C. aurantium	C. medica	C. bergamia	C. junos	C. limon		Described	Common	Specific
MT 1	b-myrcene	1	1	1	1	1	1	1	1	1	1		10
MT 2	a-myrcene	0	1	0	0	0	0	0	0	0	0		1
MT 3	2-methyl-6-methylen-2-octene	0	0	0	0	0	0	1	0	0	0		1
MT 4	2,7-dimethyl-1,6-octadiene	1	0	0	1	0	0	0	0	0	0		2
MT 5	2,6-dimethyl-2,6-octadiene	0	0	0	0	1	0	0	0	0	0		1
MT 6	b-citronellene	0	1	0	0	0	0	0	0	0	0		1
MT 7	Z-b-ocimene	1	1	1	1	1	1	1	1	1	1		10
MT 8	Z-a-ocimene	0	0	0	0	0	1	0	0	0	0		1
MT 9	E-b-ocimene	1	1	1	1	1	1	1	1	1	1		10
MT 10	allo-ocimene	1	0	1	1	0	0	1	0	0	1		5
MT 11	neo-allo-ocimene	1	1	0	1	1	0	1	0	0	0		5
MT 12	cosmene	1	1	0	1	1	0	0	0	0	0		4
MT 13	santolina triene	1	0	1	0	0	0	0	0	0	1		3
MT 14	2,5-dimethyl-3-methylene-1,5-heptadiene	0	1	0	0	0	0	0	0	0	0		1
MT 15	a-phellandrene	1	1	1	1	1	1	1	1	1	1		10
MT 16	b-phellandrene	1	1	1	1	1	1	1	1	1	1		10
MT 17	a-terpinene	1	1	1	1	1	1	1	1	1	1		10
MT 18	g-terpinene	1	1	1	1	1	1	1	1	1	1		10
MT 19	d-terpinene	0	0	0	0	0	0	0	1	0	0		1
MT 20	limonene	1	1	1	1	1	1	1	1	1	1		10
MT 21	pseudolimonene	1	1	1	0	1	0	0	0	1	1		6
MT 22	terpinolene	1	1	1	1	1	1	1	1	1	1		10
MT 23	isoterpinolene	0	1	0	1	0	0	0	0	0	0		2
MT 24	p-menth-1-ene	0	0	0	0	0	0	0	0	0	1		1
MT 25	p-mentha-1,3,8-triene	1	1	0	1	1	0	1	0	1	1		7
MT 26	p-mentha-1,5,8-triene	0	1	0	0	0	0	0	0	0	0		1
MT 27	1,4,8-menthatriene	0	0	0	0	0	0	0	0	1	0		1
MT 28	isosylvestrene	0	0	0	0	1	0	0	0	0	1		2
MT 29	sabinene	1	1	1	1	1	1	1	1	1	1		10
MT 30	a-thujene	1	1	1	1	1	1	1	1	1	1		10
MT 31	b-thujene	0	0	0	0	1	0	0	0	0	0		1
MT 32	thuja-2,4 (10)-diene	0	0	0	1	0	0	0	0	0	0		1
MT 33	a-pinene	1	1	1	1	1	1	1	1	1	1		10
MT 34	b-pinene	1	1	1	1	1	1	1	1	1	1		10
MT 35	camphene	1	1	1	1	1	1	1	1	1	1		10
MT 36	α-fenchene	0	1	0	0	0	0	1	0	0	1		3
MT 37	2-carene	1	1	0	0	0	0	1	0	0	0		3
MT 38	3-carene	1	1	1	1	1	1	1	1	0	1		9
MT 39	4-carene	1	1	0	0	1	1	0	0	0	0		4
MT 40	tricyclene	0	1	0	1	1	1	0	1	0	1		6
MT 41	o-cymene	0	1	0	1	1	0	1	0	0	0		4
MT 42	p-cymene	1	1	1	1	1	1	1	1	1	1		10
MT 43	p-cymenene	1	1	0	1	1	1	1	0	1	1		8
Hydrogenated monoterpene													43	15	12
MT Alc 1	linalool	1	1	1	1	1	1	1	1	1	1		10
MT Alc 2	1,2-dihydrolinalool	0	0	0	0	0	0	0	0	0	1		1
MT Alc 3	dehydrolinalool	0	0	0	0	1	0	0	0	0	0		1
MT Alc 4	8-hydroxylinalool	0	0	0	0	0	0	0	0	1	1		2
MT Alc 5	Z-linalool oxide	1	1	1	1	1	1	1	1	1	1		10
MT Alc 6	E-linalool oxide	1	1	1	0	1	1	1	1	1	1		9
MT Alc 7	1,2-epoxylinalool	1	0	0	0	0	0	0	0	0	0		1
MT Alc 8	b-citronellol	1	1	1	1	1	1	1	1	1	1		10
MT Alc 9	nerol	1	1	1	1	1	1	1	1	1	1		10
MT Alc 10	geraniol	1	1	1	1	1	1	1	1	1	1		10
MT Alc 11	isogeraniol	0	0	0	0	0	0	0	0	0	1		1
MT Alc 12	2,6-dimethyl-1,5,7-octatrien-3-ol	1	0	0	0	0	0	0	1	0	0		2
MT Alc 13	myrcenol	0	0	0	0	1	0	0	0	0	0		1
MT Alc 14	menthol	0	1	0	0	0	0	0	0	0	0		1
MT Alc 15	isomenthol	0	0	0	0	0	1	0	0	0	0		1
MT Alc 16	Z-p-menth-2-en-1-ol	1	1	1	1	1	1	0	0	0	1		7
MT Alc 17	E-p-menth-2-en-1-ol	1	1	0	1	1	0	0	0	0	1		5
MT Alc 18	terpinen-1-ol	0	0	0	1	0	0	0	0	0	0		1
MT Alc 19	terpinen-4-ol	1	1	1	1	1	1	1	1	1	1		10
MT Alc 20	α-terpineol	1	1	1	1	1	1	1	1	1	1		10
MT Alc 21	β-terpineol	1	0	0	1	1	1	1	0	1	0		6
MT Alc 22	δ-terpineol	0	0	0	0	0	0	0	0	0	1		1
MT Alc 23	γ-terpineol	0	0	0	1	0	0	0	0	0	1		2
MT Alc 24	p-menth-1-en-9-ol	1	0	1	1	0	0	0	0	1	1		5
MT Alc 25	Z-1,2-dihydroperilla alcohol	0	0	0	0	0	0	0	0	0	1		1
MT Alc 26	E-1,2-dihydroperilla alcohol	0	0	0	0	0	0	0	0	0	1		1
MT Alc 27	Z-piperitol	1	0	1	0	1	1	0	0	0	1		5
MT Alc 28	E-piperitol	1	1	0	0	0	0	0	0	0	1		3
MT Alc 29	dihydrocarveol	1	0	1	0	1	0	1	0	1	1		6
MT Alc 30	isopulegol	0	1	1	0	1	0	1	1	0	1		6
MT Alc 31	neo iso- isopulegol	0	0	0	0	0	0	1	0	0	0		1
MT Alc 32	limonenediol	0	1	1	0	1	0	0	0	0	1		4
MT Alc 33	p-menthane-3,8-diol	0	0	0	0	0	0	0	0	0	1		1
MT Alc 34	E-carveol	1	1	1	0	1	1	1	0	1	1		8
MT Alc 35	Z-carveol	1	1	1	1	1	1	1	0	1	1		9
MT Alc 36	Z-p-mentha-2,8-dien-1-ol	1	1	0	0	1	0	1	0	0	1		5
MT Alc 37	E-p-mentha-2,8-dien-1-ol	1	1	1	0	1	1	0	0	0	1		6
MT Alc 38	p-mentha-1(7),8 (10)-dien-9-ol	1	1	0	0	1	0	0	0	0	0		3
MT Alc 39	Z-p-mentha-1(7),8-dien-2-ol	1	0	0	0	0	0	0	0	0	1		2
MT Alc 40	E-p-mentha-1(7),8-dien-2-ol	0	0	0	0	0	1	0	0	0	1		2
MT Alc 41	p-mentha-1,5-dien-8-ol	0	0	0	0	0	0	0	0	1	0		1
MT Alc 42	p-mentha-1(7),2-dien-8-ol	0	0	0	0	0	0	0	0	1	0		1
MT Alc 43	limonen-4-ol	0	0	0	0	1	0	0	0	0	1		2
MT Alc 44	limonen-5-ol	0	0	0	0	0	0	0	0	0	1		1
MT Alc 45	limonen-10-ol	1	1	1	0	1	1	0	0	1	1		7
MT Alc 46	perillyl alcohol	1	1	1	1	1	1	0	0	1	1		8
MT Alc 47	chrysanthemol	1	0	0	0	0	0	0	0	0	0		1
MT Alc 48	E-sabinene hydrate	1	1	1	1	1	0	1	1	1	1		9
MT Alc 49	Z-sabinene hydrate	1	1	1	1	1	1	1	1	1	1		10
MT Alc 50	thujol	0	1	1	0	1	1	0	0	0	0		4
MT Alc 51	iso-3-thujanol	1	0	1	0	0	0	0	0	0	0		2
MT Alc 52	Z-2-pinanol	0	0	0	0	0	0	0	0	0	1		1
MT Alc 53	E-2-pinanol	0	0	0	0	0	0	0	0	0	1		1
MT Alc 54	E-pinocarveol	1	1	0	1	1	0	0	0	0	0		4
MT Alc 55	Z-pinocarveol	0	1	0	0	1	0	0	0	0	0		2
MT Alc 56	Z-verbenol	1	0	0	0	1	0	0	0	0	0		2
MT Alc 57	E-verbenol	1	0	0	0	0	0	0	0	0	0		1
MT Alc 58	myrtenol	0	0	0	0	0	0	0	0	0	1		1
MT Alc 59	chrysanthenol	0	0	0	0	0	0	0	0	0	1		1
MT Alc 60	borneol	1	1	0	1	1	1	1	0	1	1		8
MT Alc 61	isoborneol	1	1	0	1	0	0	1	0	0	0		4
MT Alc 62	fenchol	1	0	0	1	0	0	0	0	0	1		3
MT Alc 63	carenol	0	1	0	0	0	0	0	0	0	1		2
MT Alc 64	5-isopropenyl-2-methyl-7-oxabicyclo[4.1.0]heptan-2-ol	0	0	0	0	1	0	0	0	0	0		1
MT Ar Alc 1	p-cymen-7-ol	0	0	0	0	0	0	1	0	0	0		1
MT Ar Alc 2	carvacrol	1	1	0	0	1	1	0	0	1	1		6
MT Ar Alc 3	p-cymen-8-ol	0	1	0	1	1	1	1	0	1	1		7
MT Ar Alc 4	thymol	0	1	0	1	1	1	1	0	1	1		7
MT Ar Alc 5	methylthymol	0	1	0	0	0	0	0	0	0	1		2
Monoterpenoid alcohol													69	8	24
MT Est 1	linalyl acetate	1	1	1	0	1	1	0	1	1	1		8
MT Est 2	linalyl propanoate	0	0	0	0	0	0	0	1	0	1		2
MT Est 3	linalyl isobutanoate	0	0	0	0	0	0	0	0	0	1		1
MT Est 4	citronellyl acetate	1	1	1	1	1	1	1	1	1	1		10
MT Est 5	citronellyl propanoate	0	1	0	0	0	0	0	0	0	1		2
MT Est 6	neryl formate	0	0	0	1	0	0	0	0	0	1		2
MT Est 7	neryl acetate	1	1	1	1	1	1	1	1	0	1		9
MT Est 8	neryl propanoate	0	0	0	0	0	0	1	0	0	1		2
MT Est 9	neryl butanoate	0	0	0	0	0	0	0	0	0	1		1
MT Est 10	neryl hexanoate	0	0	0	0	0	0	0	0	0	1		1
MT Est 11	methyl nerate	0	0	0	0	0	0	0	0	0	1		1
MT Est 12	geranyl formate	0	0	0	0	1	0	0	0	0	0		1
MT Est 13	geranyl acetate	1	1	1	1	1	1	1	1	1	1		10
MT Est 14	geranyl propanoate	1	0	1	1	0	1	1	0	1	1		7
MT Est 15	geranyl 2-methylpropanoate	0	0	0	0	0	0	0	0	0	1		1
MT Est 16	geranyl 2-methyl-2-butenoate	1	0	0	0	0	0	0	0	0	0		1
MT Est 17	geranyl butanoate	0	0	0	0	0	0	0	0	1	0		1
MT Est 18	geranyl hexanoate	0	0	0	0	0	0	0	0	0	1		1
MT Est 19	methyl geranate	0	0	0	0	0	0	1	1	0	1		3
MT Est 20	α-terpinyl acetate	1	1	1	1	1	1	1	1	0	1		9
MT Est 21	terpinen-4-yl acetate	0	0	0	0	0	1	0	0	0	0		1
MT Est 22	p-mentha-1-en-9-yl acetate	0	0	0	0	1	1	0	0	0	1		3
MT Est 23	carvyl acetate	1	1	1	0	1	0	1	0	0	1		6
MT Est 24	limonen-10-yl acetate	0	1	0	0	1	1	0	0	0	1		4
MT Est 25	limonen-10-yl propanoate	0	0	0	0	0	0	0	0	0	1		1
MT Est 26	perillyl acetate	1	1	1	0	1	1	0	1	1	1		8
MT Est 27	perillyl propanoate	0	0	0	0	0	0	0	0	0	1		1
MT Est 28	Z-sabinene hydrate acetate	0	0	0	0	0	0	0	1	0	0		1
MT Est 29	E-sabinene hydrate acetate	0	0	0	0	0	0	0	1	0	0		1
MT Est 30	E-pinocarvyl acetate	1	0	0	0	1	0	0	0	0	0		2
MT Est 31	E-verbenyl acetate	0	1	0	0	0	0	0	0	0	0		1
MT Est 32	myrtenyl acetate	1	1	0	0	1	0	0	0	0	1		4
MT Est 33	bornyl acetate	0	1	0	1	1	1	0	1	0	1		6
MT Est 34	bornyl isobutanoate	1	0	0	0	1	0	0	0	0	0		2
MT Est 35	isobornyl acetate	1	0	0	0	0	0	0	1	0	1		3
MT Est 36	fenchyl acetate	0	0	0	0	1	0	1	0	0	0		2
MT Est 37	3(10)-caren-4-ol acetoacetic acid ester	0	1	0	0	0	0	0	0	0	0		1
MT Est 38	winelactone	0	1	0	0	0	0	0	0	0	0		1
MT Ar Est 1	cuminyl acetate	0	0	0	0	0	0	0	0	0	1		1
MT Ar Est 2	propanoic acid, 2-methyl-, 5-methyl-2- (1-methylethyl) phenyl ester	0	0	0	0	1	0	0	0	0	0		1
Monoterpenoid ester													40	2	19
MT Ald 1	b-citronellal	1	1	1	1	1	1	1	1	1	1		10
MT Ald 2	neral	1	1	1	1	1	1	1	1	1	1		10
MT Ald 3	isoneral	0	0	0	0	0	0	1	0	0	1		2
MT Ald 4	geranial	1	1	1	1	1	1	1	1	0	1		9
MT Ald 5	isogeranial	0	0	0	1	0	0	1	0	0	1		3
MT Ald 6	exo-isocitral	0	0	0	1	0	0	0	0	0	0		1
MT Ald 7	6,7-epoxyneral	0	0	0	0	0	0	0	0	0	1		1
MT Ald 8	2,3-epoxygeranial	0	0	0	0	0	0	0	0	0	1		1
MT Ald 9	6,7-epoxygeranial	0	0	0	0	0	0	0	0	0	1		1
MT Ald 10	2-methyl-6-methylen-2,7-octadienal	0	0	0	0	0	0	0	0	0	1		1
MT Ald 11	α-campholenal	0	0	0	0	1	0	0	0	0	1		2
MT Ald 12	perillaldehyde	1	1	1	1	1	1	1	1	1	1		10
MT Ald 13	E-1,2-dihydroperillaldehyde	0	0	0	0	0	0	0	0	0	1		1
MT Ald 14	p-menth-1-en-9-al	0	0	0	0	1	1	0	0	0	1		3
MT Ald 15	g-terpinen-7-al	0	0	0	0	0	0	0	0	0	1		1
MT Ald 16	myrtenal	0	0	0	0	0	1	0	0	0	1		2
MT Ald 17	limonenal	0	0	0	1	0	0	0	0	0	0		1
MT Ar Ald 1	cumin aldehyde	1	1	1	0	1	0	0	0	0	1		5
MT acid 1	citronellic acid	0	0	0	0	0	0	1	0	0	1		2
MT acid 2	neric acid	0	0	0	0	0	0	0	0	0	1		1
MT acid 3	geranic acid	0	0	0	0	0	0	0	0	0	1		1
MT ket 1	dihydrotagetone	0	0	0	0	0	0	0	0	0	1		1
MT ket 2	menthone	0	1	0	0	0	0	0	0	1	0		2
MT ket 3	piperitone	0	1	0	1	1	0	0	0	1	1		5
MT ket 4	isopiperitone	1	1	1	0	1	1	0	0	0	1		6
MT ket 5	piperitone epoxide	0	0	0	0	0	0	0	0	0	1		1
MT ket 6	carvotanacetone	0	0	0	0	0	0	0	0	0	1		1
MT ket 7	carvone	1	1	1	1	1	1	1	1	1	1		10
MT ket 8	Z-ocimenone	0	0	0	0	0	0	1	0	0	0		1
MT ket 9	carvone oxide	0	0	0	0	1	0	1	0	0	0		2
MT ket 10	dihydrocarvone	1	1	0	0	1	1	0	0	0	1		5
MT ket 11	pulegone	0	1	0	0	0	0	0	0	0	0		1
MT ket 12	pinocarvone	0	0	0	0	0	0	0	0	0	1		1
MT ket 13	verbenone	1	1	0	0	1	1	0	0	0	0		4
MT ket 14	pinocamphone	0	0	0	1	0	0	0	0	0	1		2
MT ket 15	isopinocamphone	0	0	0	1	0	0	0	0	0	0		1
MT ket 16	sabina ketone	1	0	1	0	1	0	0	0	0	0		3
MT ket 17	dehydro sabina ketone	0	0	0	0	0	0	1	0	0	0		1
MT ket 18	a-thujone	0	1	0	0	1	1	1	0	0	1		5
MT ket 19	β-thujone	0	0	0	0	0	0	1	0	0	0		1
MT ket 20	umbellulone	0	1	0	0	0	0	0	0	0	0		1
MT ket 21	fenchone	0	0	0	0	0	0	0	0	0	1		1
MT ket 22	camphor	1	1	1	1	1	1	1	1	1	1		10
MT ket 23	4,7-dimethyl-bicyclo[3.2.1]oct-3-en-6-one	0	0	0	0	0	0	0	0	0	1		1
MT ket 24	Z-4-caranone	0	0	0	0	0	0	1	0	0	0		1
MT ket 25	E-4-caranone	0	0	0	0	0	0	1	0	0	0		1
MT epox 1	Z-limonene oxide	1	1	1	1	1	1	1	1	1	1		10
MT epox 2	E-limonene oxide	1	1	1	1	1	1	1	1	1	1		10
MT epox 3	E-limonene-8,9-epoxide	0	0	0	0	0	0	0	0	0	1		1
MT epox 4	Z-limonene-8,9-epoxide	0	0	0	0	0	0	0	0	0	1		1
MT epox 5	limonene diepoxide	0	1	0	0	1	0	0	0	0	0		2
MT epox 6	myrcene epoxide	0	0	1	0	1	0	0	0	1	1		4
MT epox 7	terpinolene-4,8-epoxide	0	0	0	0	0	0	0	0	0	1		1
MT epox 8	α-pinene oxide	1	0	0	0	1	0	1	0	0	0		3
MT epox 9	ocimene-6,7-oxide	1	0	0	0	0	1	0	0	1	0		3
MT epox 10	ascaridole epoxide	0	0	0	0	0	0	0	0	0	1		1
MT epox 11	E-myroxide	0	1	0	1	0	0	0	0	0	0		2
MT ether 1	thymyl methyl ether	0	1	0	1	1	0	1	0	0	1		5
MT ether 2	carvacryl methyl oxide	0	1	0	0	1	0	0	0	0	0		2
MT ether 3	nerol, methyl ether	1	1	0	0	1	0	0	0	0	0		3
MT ether 4	anethofuran	0	0	0	0	0	0	0	0	0	1		1
MT ether 5	artemiseole	0	0	0	0	1	0	0	0	0	0		1
MT ether 6	dehydrolinalool oxide	0	0	0	0	0	0	0	0	0	1		1
MT ether 7	1,4-cineole	0	1	0	1	1	0	0	0	0	1		4
MT ether 8	eucalyptol (1,8-cineole)	1	1	1	1	1	1	0	1	0	1		8
MT ether 9	3,4-dehydrocineole	0	0	0	1	0	0	0	0	0	0		1
MT ether 10	2,3-dehydro-1,8-cineole	0	0	0	0	0	0	0	0	0	1		1
MT ether 11	E-2-hydroxy-1,8-cineole	0	0	0	0	1	0	0	0	0	1		2
MT ether 12	2,2-dimethyl-5-(1-methyl-1-propenyl)-tetrahydrofuran	0	0	0	1	0	0	0	0	0	0		1
MT pyr 1	E-rose oxide	0	0	0	0	1	0	0	0	0	0		1
MT pyr 2	Z-rose oxide	0	0	0	0	0	0	0	0	0	1		1
MT pyr 3	geranic oxide	0	0	0	1	0	0	0	0	0	1		2
MT furan 1	rosefuran	0	0	0	0	0	0	0	0	0	1		1
MT furan 2	rosefuran epoxide	0	0	0	0	0	0	0	0	0	1		1
MT furan 3	perillene	1	0	1	0	1	0	1	0	0	1		5
MT perox 1	ascaridole	0	0	0	0	0	0	0	0	0	1		1
MT perox 2	limonene-4-yl hydroperoxide	0	0	0	0	0	0	0	0	0	1		1
Other oxygenated monoterpenoid													77	7	40
ST 1	E,E-a-farnesene	1	1	1	1	1	1	1	1	1	1		10
ST 2	Z,E-a-farnesene	0	0	1	0	0	0	0	0	0	0		1
ST 3	E,Z-a-farnesene	0	0	0	0	0	0	1	0	0	0		1
ST 4	E-b-farnesene	1	1	1	1	1	1	1	1	1	1		10
ST 5	Z-b-farnesene	1	1	1	1	1	0	1	1	1	1		9
ST 6	E-a-bisabolene	0	0	1	1	0	0	1	1	0	1		5
ST 7	Z-a-bisabolene	0	0	0	1	0	1	1	1	0	1		5
ST 8	b-bisabolene	1	1	1	1	0	1	1	1	0	1		8
ST 9	Z-γ-bisabolene	0	0	0	1	0	0	0	1	0	1		3
ST 10	E-γ-bisabolene	0	0	0	1	0	0	0	1	0	1		3
ST 11	a-elemene	0	0	0	1	0	0	0	0	0	0		1
ST 12	b-elemene	1	1	1	1	1	1	1	1	1	1		10
ST 13	γ-elemene	1	1	1	1	1	1	1	0	1	1		9
ST 14	d-elemene	1	1	1	1	1	1	1	1	1	1		10
ST 15	b-zingiberene	0	0	0	0	0	0	0	0	1	0		1
ST 16	a-cuprenene	0	0	0	0	0	0	1	0	0	0		1
ST 17	γ-cuprenene	0	0	0	0	0	0	1	0	0	0		1
ST 18	a-curcumene	0	0	0	0	0	0	0	0	0	1		1
ST 19	γ-curcumene	0	0	0	1	0	0	0	1	0	1		3
ST 20	sesquithujene	0	0	0	0	0	0	1	1	0	1		3
ST 21	a-santalene	0	0	0	1	0	0	1	0	0	1		3
ST 22	b-santalene	0	0	0	1	1	0	1	1	0	1		5
ST 23	epi-b-santalene	0	0	0	1	0	0	0	0	0	1		2
ST 24	E-a-bergamotene	0	1	1	1	1	1	1	1	1	1		9
ST 25	Z-a-bergamotene	0	1	1	1	1	0	1	1	0	1		7
ST 26	E-b-bergamotene	0	0	0	0	0	0	0	1	0	1		2
ST 27	germacrene A	1	1	1	1	1	1	0	1	1	1		9
ST 28	germacrene B	1	1	1	1	1	1	0	0	1	1		8
ST 29	germacrene C	1	1	1	1	0	1	0	1	1	0		7
ST 30	germacrene D	1	1	1	1	1	1	1	1	1	1		10
ST 31	bicyclogermacrene	1	1	1	1	1	1	1	1	1	1		10
ST 32	a-copaene	1	1	1	1	1	1	1	0	1	1		9
ST 33	b-copaene	1	1	1	0	1	1	0	0	0	0		5
ST 34	α-ylangene	1	1	0	0	1	0	1	0	1	0		5
ST 35	a-humulene	1	1	1	1	1	1	1	1	1	1		10
ST 36	β-humulene	0	0	0	0	0	0	0	0	0	1		1
ST 37	E-b-caryophyllene	1	1	1	1	1	1	1	1	1	1		10
ST 38	Z-b-caryophyllene	1	1	0	0	1	0	0	0	0	0		3
ST 39	9-epi-caryophyllene	0	0	0	0	1	0	1	0	0	0		2
ST 40	longipinene	0	1	0	0	0	0	0	0	0	0		1
ST 41	b-bourbonene	1	0	0	0	0	0	0	0	0	0		1
ST 42	α-panasinsen	1	0	0	0	0	0	0	0	0	0		1
ST 43	sativene	0	0	0	0	1	0	0	0	0	0		1
ST 44	cyclosativene	0	0	1	0	0	0	0	0	0	0		1
ST 45	valencene	1	1	1	1	1	1	1	0	0	1		8
ST 46	aristolochene	0	0	0	0	0	0	1	0	0	0		1
ST 47	a-cubebene	1	1	1	1	1	0	1	0	1	1		8
ST 48	b-cubebene	1	1	1	1	1	1	1	0	1	1		9
ST 49	α-selinene	1	1	1	1	1	0	1	0	1	1		8
ST 50	7-epi-α-selinene	0	0	0	1	1	0	0	0	0	1		3
ST 51	b-selinene	1	1	1	1	1	0	1	1	0	0		7
ST 52	thujopsene	0	0	0	0	0	0	0	0	0	1		1
ST 53	sesquiphellandrene	0	1	1	1	1	1	0	1	1	1		8
ST 54	7-epi-bicyclosesquiphellandrene	1	0	0	0	0	0	0	0	0	0		1
ST 55	aristolediene	0	1	0	0	0	0	0	0	0	0		1
ST 56	α-muurolene	1	1	1	0	1	0	1	0	1	1		7
ST 57	d-muurolene	0	0	0	0	0	0	0	0	1	0		1
ST 58	γ-muurolene	1	1	1	0	1	0	0	1	0	1		6
ST 59	b-cadinene	0	1	0	0	0	0	1	0	0	0		2
ST 60	γ-cadinene	0	1	1	0	1	1	0	0	1	1		6
ST 61	d-cadinene	1	1	1	1	1	1	1	1	1	1		10
ST 62	Z-cadina-1(6),4-diene	0	0	1	0	0	0	1	0	0	0		2
ST 63	δ-amorphene	0	0	0	0	0	0	1	0	0	0		1
ST 64	α-calacorene	1	0	0	0	0	0	0	0	0	0		1
ST 65	cadalene	1	1	0	0	1	0	0	0	0	0		3
ST 66	longifolene	0	0	0	0	1	0	1	0	0	0		2
ST 67	isolongifolene	0	0	0	0	1	0	0	0	0	0		1
ST 68	aromadendrene	1	0	1	1	1	0	1	0	1	0		6
ST 69	allo-aromadendrene	0	1	0	0	1	0	0	0	1	0		3
ST 70	viridiflorene	0	0	0	0	1	0	0	0	0	0		1
ST 71	b-gurjunene	0	1	1	0	1	0	0	0	0	0		3
ST 72	γ-gurjunene	0	0	0	0	0	0	1	0	0	0		1
ST 73	α-guaiene	1	1	1	0	0	0	1	0	1	0		5
ST 74	Z-b-guaiene	0	0	1	0	1	0	0	0	0	0		2
ST 75	E-b-guaiene	0	0	0	0	1	0	0	0	0	0		1
ST 76	d-guaiene	1	1	0	0	0	0	0	0	0	0		2
ST 77	α-cedrene	1	0	1	1	1	0	1	0	0	0		5
ST 78	cyperene	0	0	0	0	1	0	0	0	0	0		1
ST 79	α-himachalene	0	0	0	0	0	0	0	0	0	1		1
ST 80	β-acoradiene	0	0	0	0	0	0	1	0	0	0		1
ST 81	italicene	0	0	0	0	0	0	1	0	0	1		2
ST 82	isoitalicene	0	0	1	0	0	0	0	0	0	0		1
ST 83	β-patchoulene	0	0	0	0	0	0	1	0	0	0		1
ST 84	α-barbatene	0	0	0	1	0	0	0	0	0	0		1
ST 85	duprezianene	0	0	0	0	0	0	1	0	0	0		1
Hydrocarbon sesquiterpene													85	9	31
ST Alc 1	E-nerolidol	1	1	1	1	1	1	1	1	1	1		10
ST Alc 2	Z-nerolidol	0	0	1	1	1	1	1	0	1	0		6
ST Alc 3	Z,E-farnesol	1	1	1	1	1	1	1	0	1	1		9
ST Alc 4	E,E-farnesol	1	0	0	0	1	1	0	0	0	1		4
ST Alc 5	E,Z-farnesol	0	1	0	0	0	0	0	0	0	0		1
ST Alc 6	germacrene D-4-ol	1	1	1	0	1	1	0	0	1	1		7
ST Alc 7	6,7-germacradien-1-ol	0	0	0	0	0	0	0	0	1	0		1
ST Alc 8	elemol	1	1	1	1	1	1	0	0	1	0		7
ST Alc 9	a-cadinol	1	1	0	1	0	0	0	0	1	1		5
ST Alc 10	-cadinol	1	0	0	0	1	0	0	0	1	1		4
ST Alc 11	α-muurolol	0	0	0	0	0	0	1	0	0	1		2
ST Alc 12	epi-alpha-muurolol	0	0	0	0	0	0	1	0	0	0		1
ST Alc 13	nootkatol	0	0	0	0	0	0	1	0	0	0		1
ST Alc 14	a-eudesmol	0	0	0	1	0	0	0	0	1	1		3
ST Alc 15	b-eudesmol	1	1	0	0	0	0	0	0	1	1		4
ST Alc 16	selin-11-en-4-α-ol	0	0	0	1	0	0	0	0	0	0		1
ST Alc 17	γ-eudesmol	1	0	0	0	1	0	0	0	1	0		3
ST Alc 18	valerianol	0	0	0	0	1	0	0	0	0	0		1
ST Alc 19	eremoligenol	0	0	0	0	0	0	1	0	0	0		1
ST Alc 20	selina-6-en-4-ol	0	1	0	0	0	0	0	0	0	0		1
ST Alc 21	epi-cubenol	1	0	0	0	1	0	1	0	0	0		3
ST Alc 22	intermedeol	0	0	0	0	0	0	0	0	0	1		1
ST Alc 23	selin-7(11)-en-4-ol	0	0	0	0	0	0	1	0	0	0		1
ST Alc 24	pogostol	0	0	0	0	0	0	1	0	0	0		1
ST Alc 25	spathulenol	1	1	0	1	1	1	0	1	1	1		8
ST Alc 26	cedrol	1	0	1	0	1	1	1	1	1	0		7
ST Alc 27	cedrenol	0	0	0	1	0	0	0	0	0	0		1
ST Alc 28	globulol	0	1	1	0	1	0	1	0	1	0		5
ST Alc 29	epiglobulol	0	1	0	0	0	0	0	0	0	0		1
ST Alc 30	ledol	0	0	0	0	0	0	0	0	1	0		1
ST Alc 31	viridiflorol	0	0	0	0	1	0	0	0	0	0		1
ST Alc 32	guaiol	0	0	0	0	0	0	1	0	0	0		1
ST Alc 33	α-bisabolol	0	0	0	1	1	1	1	1	1	1		7
ST Alc 34	epi-a-bisabolol	0	0	0	1	0	0	0	0	0	1		2
ST Alc 35	b-bisabolol	0	0	0	0	0	0	0	0	0	1		1
ST Alc 36	epi-b-bisabolol	0	0	0	0	0	0	0	1	0	0		1
ST Alc 37	cubebol	1	1	0	0	1	0	0	0	0	1		4
ST Alc 38	4-epi-cubebol	0	0	0	0	1	0	0	0	0	0		1
ST Alc 39	campherenol	0	0	0	1	0	0	1	1	0	1		4
ST Alc 40	2,3-dimethyl-3-(4-methyl-3-pentenyl)2-norbornanol	0	0	0	1	0	0	1	1	0	1		4
ST Alc 41	Z-patchenol	0	1	0	0	0	0	0	0	0	0		1
ST Alc 42	E-patchenol	1	1	0	1	1	0	0	0	0	0		4
ST Alc 43	E-sesquisabinene hydrate	0	0	0	0	0	0	0	0	0	1		1
ST Alc 44	Z-sesquisabinene hydrate	0	0	0	0	0	0	0	1	0	0		1
ST Alc 45	caryophyllenol	0	0	0	0	0	0	0	0	0	1		1
ST Alc 46	(Z)-α-trans-bergamotol	0	0	0	0	0	0	1	0	0	0		1
ST Alc 47	bourbonol	0	0	0	0	0	0	0	0	0	1		1
ST Alc 48	Z-α-santalol	0	1	0	0	0	0	0	0	0	0		1
ST Alc 49	santal-10-en-2-ol	0	0	0	1	0	0	0	0	0	0		1
ST Alc 50	hydroxy-b-santalene	0	0	0	0	0	0	0	0	0	1		1
Ssequiterpenoid alcohol													50	1	28
ST Est 1	nerolidyl acetate	1	0	1	0	1	0	0	0	0	0		3
ST Est 2	Z,Z-farnesyl acetate	1	0	0	0	0	0	0	0	0	0		1
ST Est 3	E,E-farnesyl acetate	0	0	0	0	0	0	0	0	1	1		2
ST Est 4	E,E-farnesyl pivalate	1	1	0	0	0	0	0	0	0	0		2
ST Est 5	cedryl acetate	0	0	0	0	0	0	0	0	1	0		1
ST Ald 1	a-sinensal	1	1	1	0	1	1	0	0	1	1		7
ST Ald 2	b-sinensal	1	1	1	1	1	0	0	0	0	1		6
ST Ald 3	E,Z-farnesal	0	1	0	0	0	0	0	0	0	1		2
ST Ald 4	E,E-farnesal	1	0	1	0	0	0	0	0	0	1		3
ST Ald 5	b-bisabolenal	0	0	0	0	0	0	0	0	0	1		1
ST Ald 6	1-methyl-4-(1-methylethyl)-3 cyclohexene-1-acetaldehyde	0	0	0	0	0	0	0	0	0	1		1
ST ket 1	bisabol-1-one	0	0	0	0	1	0	0	0	0	0		1
ST ket 2	oplopanone	0	0	0	0	0	0	1	0	0	1		2
ST ket 3	β-oplopenone	0	0	0	0	0	0	1	0	0	0		1
ST ket 4	nootkatone	1	1	1	0	1	1	1	1	0	1		8
ST ket 5	(5β,7β,10β)-3,11-eudesmadien-2-one	0	0	0	0	0	0	0	0	0	1		1
ST ket 6	7-epi-α-selinen-2-one	0	0	0	0	0	1	0	0	0	0		1
ST epox 1	humulene oxide	1	0	0	1	0	0	0	1	0	0		3
ST epox 2	E-caryophyllene epoxide	1	1	1	1	1	1	1	1	1	1		10
ST epox 3	Z-caryophyllene epoxide	0	0	0	0	0	0	0	0	1	0		1
ST epox 4	sesquicineole	0	0	0	0	0	0	0	0	0	1		1
Other oxygenated sesquiterpenoid													21	1	10
apoC Ald 1	safranal	0	0	0	0	0	0	0	0	0	1		1
apoC Ald 2	b-cyclocitral	1	0	0	0	1	0	0	0	0	0		2
apoC ket 1	6-methyl-5-hepten-2-one	1	1	0	1	1	0	1	1	0	1		7
apoC ket 2	b-ionone	1	1	0	0	0	0	1	0	1	1		5
apoC ket 3	b-ionone-2,3-epoxide	0	0	0	0	0	0	0	0	0	1		1
apoC ket 4	b-damascenone	0	0	0	0	0	1	0	0	1	0		2
apoC ket 5	geranylacetone	0	0	1	0	0	0	0	0	0	1		2
OT 1	geranyl α-terpinene	1	0	0	0	1	0	0	0	0	0		2
OT 2	phytol	1	1	0	0	0	0	0	0	0	0		2
OT 3	isophytol	0	1	0	0	0	0	0	0	0	0		1
OT 4	geranyl linalool	1	1	0	0	0	0	0	0	0	0		2
OT 5	cryptone	0	1	0	0	1	0	0	0	0	0		2
OT 6	phytone	0	1	0	0	0	0	0	0	0	0		1
OT 7	4-acetyl-1-methyl-1-cyclohexene	0	0	0	0	0	0	0	0	0	1		1
OT 8	dihydroactinidiolide	0	0	0	0	0	0	0	0	0	1		1
OT 9	2-(5-isopropyl-2-methyltetrahydrothiophen-2-yl)ethanol	0	0	0	0	0	0	0	0	0	1		1
OT 10	3-mercapto-3,7-dimethyl-6-octenyl acetate	0	0	0	0	0	0	0	0	0	1		1
OT 11	2-(5-isopropyl-2-methyltetrahydrothiophen-2-yl) ethyl acetate	0	0	0	0	0	0	0	0	0	1		1
OT 12	2-(5-isopropylidene-2-methyltetrahydrothiophen-2-yl) ethyl acetate	0	0	0	0	0	0	0	0	0	1		1
OT 13	2-[5-(1-hydroxy-1-methylethyl)2-methyltetrahydrothiophen-2-yl] ethyl acetate	0	0	0	0	0	0	0	0	0	1		1
Other terpenoids													20	0	11
HCnT1	1,4-pentadiene	0	1	0	0	0	0	0	0	0	0		1
HCnT2	1,3-cyclopentadiene	0	0	0	0	0	0	1	0	0	0		1
HCnT3	1,3,3-trimethylcyclohexene	0	0	0	0	0	0	0	0	0	1		1
HCnT4	2-ethenyl-1,3,3-trimethylcyclohexene	0	0	0	0	1	0	0	0	0	0		1
HCnT5	2,3-dihydrotoluene	0	0	0	0	0	0	0	0	0	1		1
HCnT6	1,5,5-trimethyl-3-methylenecyclohexene	0	1	0	0	0	0	0	0	0	0		1
HCnT7	heptane	0	1	0	0	0	0	0	0	0	1		2
HCnT8	octane	0	0	0	0	0	0	0	0	0	1		1
HCnT9	cyclooctane	0	1	0	0	0	1	0	0	0	0		2
HCnT10	4-methyl-1-octene	0	0	1	0	0	0	0	0	0	0		1
HCnT11	nonane	0	1	0	1	1	0	0	0	0	1		4
HCnT12	5-(2-methylpropyl)nonane	0	1	0	0	0	0	0	0	0	0		1
HCnT13	E-4,8-dimethyl-1,3,7-nonatriene	0	0	0	0	0	1	0	1	1	1		4
HCnT14	decane	0	0	0	1	0	0	0	0	0	0		1
HCnT15	bicyclo[7.1.0]decane	0	1	0	0	0	0	0	0	0	0		1
HCnT16	undecane	1	1	0	0	1	1	0	0	1	1		6
HCnT17	4-undecene	0	1	0	0	0	0	0	0	0	0		1
HCnT18	3E,5Z-undeca-1,3,5-triene	0	0	0	0	0	0	0	0	1	0		1
HCnT19	1,3E,5Z,8Z-undeca-1,3,5,8-tetraene	0	0	0	0	0	0	0	0	1	0		1
HCnT20	dodecane	1	1	1	1	1	0	0	1	0	1		7
HCnT21	1-dodecene	0	0	0	0	0	0	0	0	0	1		1
HCnT22	E,Z-1,5-cyclodecadiene	1	0	0	0	0	0	0	0	0	0		1
HCnT23	tridecane	0	0	0	0	1	0	0	0	1	1		3
HCnT24	1-tridecene	0	0	0	0	0	0	0	0	0	1		1
HCnT25	n-tridecanol	0	1	0	0	0	0	0	0	0	0		1
HCnT26	tetradecane	0	1	1	0	1	1	0	0	1	1		6
HCnT27	1-tetradecene	0	1	0	0	0	0	0	0	0	1		2
HCnT28	pentadecane	0	0	0	0	0	0	0	0	0	1		1
HCnT29	1-pentadecene	0	0	0	0	0	0	0	0	0	1		1
HCnT30	hexadecane	0	0	1	0	0	0	0	0	0	1		2
HCnT31	1-hexadecene	0	0	0	0	0	0	0	0	0	1		1
HCnT32	heptadecane	0	1	1	0	0	0	0	0	0	0		2
HCnT33	octadecane	0	0	0	0	1	0	0	0	0	0		1
HCnT34	Z-5-nonadecene	0	1	1	0	1	0	0	0	0	0		3
HCnT35	heneicosane	0	1	1	0	1	0	0	0	0	0		3
HCnT36	docosane	0	1	0	0	0	0	0	0	0	0		1
Ar1	o-xylene	0	1	0	0	0	0	0	0	0	0		1
Ar2	p-xylene	0	1	0	0	0	0	0	0	0	0		1
Ar3	E-anethole	0	1	0	0	0	0	0	0	0	0		1
Ar4	methyl chavicol	0	0	0	0	0	0	1	0	0	0		1
Ar5	methyl eugenol	0	0	0	0	0	0	1	0	0	1		2
Ar6	isoeugenyl methyl ether	1	0	0	0	0	0	0	0	0	0		1
Ar7	benzocyclobutene	0	1	0	0	0	0	0	0	0	0		1
Ar8	naphtalene	0	1	0	0	0	0	0	0	0	0		1
Ar9	styrene	0	1	0	0	0	0	0	0	0	0		1
Non-terpenoid hydrocarbon													45	0	31
Alc1	ethanol	1	0	0	0	1	0	0	0	0	0		2
Alc2	butanol	0	0	0	0	0	0	0	0	1	0		1
Alc3	1-penten-3-ol	1	1	0	0	1	0	0	0	0	0		3
Alc4	2-methylbutanol	0	0	0	0	0	0	0	0	0	1		1
Alc5	3-methylbutanol	0	0	0	0	0	0	0	0	0	1		1
Alc6	1-hexanol	1	1	0	0	1	0	0	0	1	1		5
Alc7	2-hexanol	0	0	0	0	0	0	0	0	0	1		1
Alc8	3-hexanol	0	0	0	0	0	0	0	0	0	1		1
Alc9	2-ethyl hexanol	0	0	0	0	0	0	0	0	0	1		1
Alc10	E-2-hexen-1-ol	1	1	0	0	1	0	0	0	1	1		5
Alc11	E-3-hexen-1-ol	0	0	1	0	0	0	0	0	1	0		2
Alc12	Z-3-hexen-1-ol	1	1	0	1	1	1	0	0	1	1		7
Alc13	3-cyclohexene-1-methanol	0	0	0	0	1	0	0	0	0	0		1
Alc14	4-methyl-1-pentanol	1	0	0	0	0	0	0	0	0	0		1
Alc15	1-vinyl-1-cyclohexenol	0	0	0	0	1	0	0	0	0	0		1
Alc16	1-heptanol	0	0	0	0	1	0	0	0	0	1		2
Alc17	6-methyl-5-hepten-2-ol	0	0	0	0	0	0	0	0	1	0		1
Alc18	norbornanol	0	0	0	0	0	0	0	0	0	1		1
Alc19	1-octanol	1	1	1	1	1	1	1	1	1	1		10
Alc20	melonol	0	0	0	0	0	0	0	0	0	1		1
Alc21	Z-5-octenol	0	0	0	0	0	0	0	0	0	1		1
Alc22	1-nonanol	1	1	1	1	1	1	1	0	1	1		9
Alc23	4-methylnonanol	0	0	0	0	0	0	0	0	0	1		1
Alc24	E-2-nonenol	0	0	0	0	0	0	0	0	0	1		1
Alc25	E,Z-2,6-nonadien-1-ol	0	0	1	0	1	0	0	0	0	0		2
Alc26	1-decanol	1	1	1	1	1	1	1	1	0	1		9
Alc27	2-decanol	0	0	0	0	0	0	1	0	0	0		1
Alc28	E-2-decenol	0	0	0	0	0	0	0	0	0	1		1
Alc29	undecanol	0	0	0	0	0	0	0	0	0	1		1
Alc30	E-2-undecenol	0	0	0	0	1	0	0	0	0	0		1
Alc31	6Z,8E-undeca-6,8,10-trien-3-ol	0	0	0	0	0	0	0	0	1	0		1
Alc32	6E,8E-undeca-6,8,10-trien-3-ol	0	0	0	0	0	0	0	0	1	0		1
Alc33	6Z,8E-undeca-6,8,10-trien-4-ol or yuzuol	0	0	0	0	0	0	0	0	1	0		1
Alc34	6E,8E-undeca-6,8,10-trien-4-ol	0	0	0	0	0	0	0	0	1	0		1
Alc35	dodecanol	1	0	0	0	0	1	0	1	0	0		3
Alc36	2-tridecen-1-ol	0	1	0	0	0	0	0	0	0	0		1
Alc37	tetradecanol	0	1	0	0	0	0	0	0	0	0		1
Alc38	1-octadecanol	1	1	0	0	0	0	0	0	0	0		2
Alc39	2-methyl-Z,Z-3,13-octadecadienol	0	1	0	0	0	0	0	0	0	0		1
ArAlc1	benzyl alcohol	1	0	0	0	0	0	0	0	0	1		2
ArAlc2	2-phenylethanol	1	0	0	0	0	0	0	0	0	0		1
ArAlc3	hydrocinnamic alcohol	0	0	0	0	0	0	0	0	1	0		1
ArAlc4	phenol	1	0	0	0	0	0	0	0	0	1		2
ArAlc5	p-cresol	0	0	0	0	0	0	0	0	0	1		1
ArAlc6	3-ethylphenol	1	0	0	0	0	0	0	0	0	0		1
ArAlc7	3,4- dimethylphenol	0	0	0	0	0	0	0	0	0	1		1
ArAlc8	butylated hydroxytoluene	0	1	0	0	0	0	0	0	0	0		1
ArAlc9	2,4-di-tert-butylphenol	1	1	1	1	1	0	0	0	0	1		6
ArAlc10	4-vinylphenol	1	0	0	0	0	0	0	0	0	1		2
ArAlc11	2-methoxy-4-vinylphenol	0	1	0	0	0	0	0	0	0	1		2
ArAlc12	2,6-dimethoxy-4-vinylphenol	0	0	0	0	0	0	0	0	0	1		1
ArAlc13	eugenol	0	1	0	0	0	0	1	0	1	1		4
ArAlc14	isoeugenol	0	0	0	0	0	0	0	0	1	0		1
ArAlc15	coniferyl alcohol	1	1	0	0	1	0	0	0	0	1		4
Non-terpenoid alcohol													54	1	34
Est1	ethyl formate	0	0	0	0	0	0	0	0	1	0		1
Est2	octyl formate	0	1	0	0	0	1	0	0	0	1		3
Est3	1-heneicosyl formate	0	1	0	0	0	0	0	0	0	0		1
Est4	methyl acetate	1	0	0	0	0	0	0	0	0	0		1
Est5	ethyl acetate	0	0	0	0	1	1	0	0	1	1		4
Est6	2-ethoxyethyl acetate	0	0	0	0	1	0	0	0	0	0		1
Est7	butyl acetate	1	1	0	0	1	0	0	0	0	1		4
Est8	2-methylbutyl acetate	0	0	0	0	0	0	0	0	0	1		1
Est9	4-methylpentyl acetate	0	0	0	0	0	0	0	0	0	1		1
Est10	hexyl acetate	0	1	0	0	0	0	0	1	0	1		3
Est11	Z-2-hexenyl acetate	0	0	0	0	0	0	0	0	0	1		1
Est12	4-methylhexyl acetate	0	0	0	0	0	0	0	0	0	1		1
Est13	heptyl acetate	1	1	1	0	1	1	0	1	0	1		7
Est14	1-heptenyl acetate	0	0	0	0	0	0	0	0	1	0		1
Est15	melonyl acetate	0	0	0	0	0	0	0	0	0	1		1
Est16	octyl acetate	1	1	1	1	1	1	0	1	1	1		9
Est17	isooctyl acetate	1	0	0	0	0	0	0	0	0	0		1
Est18	3-octenyl acetate	0	0	0	0	0	0	0	0	0	1		1
Est19	Z-5-octenyl acetate	0	0	0	0	0	0	0	0	0	1		1
Est20	nonyl acetate	1	0	1	0	1	1	1	1	0	1		7
Est21	decyl acetate	1	1	1	1	1	1	1	1	0	1		9
Est22	undecyl acetate	0	0	0	0	0	0	0	0	0	1		1
Est23	dodecyl acetate	1	0	1	1	0	1	0	0	0	1		5
Est24	5-dodecenyl acetate	0	0	0	0	0	0	0	0	0	1		1
Est25	ethyl propanoate	0	0	0	0	0	0	0	0	0	1		1
Est26	nonyl propanoate	0	0	0	0	0	0	0	0	0	1		1
Est27	decyl propanoate	0	0	0	0	0	0	0	0	0	1		1
Est28	ethyl butanoate	0	0	0	0	1	0	0	0	0	0		1
Est29	hexyl butanoate	0	0	0	0	0	0	1	0	0	1		2
Est30	octyl butanoate	1	0	0	0	1	0	0	0	0	0		2
Est31	hexyl 2-methylbutanoate	0	0	0	0	0	0	0	0	0	1		1
Est32	hexyl 3-methylbutanoate	1	0	0	0	0	0	0	0	0	0		1
Est33	methyl hexanoate	0	0	0	0	0	0	0	0	0	1		1
Est34	butyl hexanoate	0	0	0	0	0	0	0	0	0	1		1
Est35	hexyl hexanoate	0	0	0	0	0	0	0	0	0	1		1
Est36	E-2-hexenyl hexanoate	0	0	0	0	0	0	0	0	0	1		1
Est37	Z-3-hexenyl hexanoate	1	0	0	0	0	0	0	0	0	1		2
Est38	propyl heptanoate	0	0	0	0	0	0	0	0	0	1		1
Est39	methyl octanoate	1	0	0	0	0	0	0	0	0	1		2
Est40	ethyl octanoate	1	0	0	0	0	1	0	0	0	1		3
Est41	butyl octanoate	1	0	0	0	0	0	0	0	0	0		1
Est42	hexyl octanoate	1	0	0	0	0	0	0	0	1	1		3
Est43	Z-3-hexenyl octanoate	0	0	0	0	0	0	0	0	0	1		1
Est44	heptyl octanoate	1	0	0	0	0	0	0	0	0	0		1
Est45	octyl octanoate	0	0	0	0	0	0	0	0	0	1		1
Est46	hexadecyl octanoate	1	0	0	0	0	0	0	0	0	0		1
Est47	methyl nonanoate	1	0	0	0	0	0	0	0	0	1		2
Est48	methyl decanoate	1	0	0	0	0	0	0	0	0	1		2
Est49	ethyl decanoate	0	0	0	0	0	0	0	0	0	1		1
Est50	Z-3-hexenyl decanoate	0	0	0	0	0	0	0	0	0	1		1
Est51	methyl undecanoate	0	0	0	0	0	0	0	0	0	1		1
Est52	ethyl undecanoate	0	0	0	0	0	0	0	0	0	1		1
Est53	methyl dodecanoate	0	0	0	0	0	0	0	0	0	1		1
Est54	ethyl dodecanoate	0	0	0	0	0	0	0	0	0	1		1
Est55	isopropyl dodecanoate	0	0	0	0	0	0	0	0	0	1		1
Est56	methyl 14-methylpentadecanoate	0	0	0	0	0	0	0	0	0	1		1
Est57	methyl tetradecanoate	0	0	0	0	0	0	0	0	0	1		1
Est58	ethyl tetradecanoate	0	0	0	0	0	0	0	0	0	1		1
Est59	ethyl pentadecanoate	0	0	0	0	0	0	0	0	0	1		1
Est60	methyl hexadecanoate	1	1	1	0	1	0	0	0	0	1		5
Est61	ethyl hexadecanoate	1	0	0	0	0	0	0	0	0	1		2
Est62	isopropylhexadecanaote	0	0	0	0	1	0	0	0	0	0		1
Est63	methyl octadecanoate	1	1	1	0	1	0	0	0	0	1		5
Est64	methyl oleate	1	1	1	0	1	0	0	0	0	1		5
Est65	methyl linoleate	1	1	1	0	1	0	0	0	0	1		5
Est66	ethyl linoleate	1	1	0	0	0	0	0	0	0	0		2
Est67	methyl linolenate	1	1	0	0	0	0	0	0	0	1		3
Est68	ethyl linolenate	0	0	0	0	0	0	0	0	0	1		1
Est69	methyl epijasmonate	0	0	0	0	0	0	0	0	0	1		1
Est70	4-methyl-5-(3-methylbut-2-en-1-yl)-2(5H)-furanone	0	0	0	0	0	0	0	0	0	1		1
Est71	sotolon	0	1	0	0	0	0	0	0	0	0		1
Est72	5-hexyl-4-methyldihydro-2(3H)-furanone	0	1	0	0	0	0	0	0	0	1		2
Est73	5-heptyl-4-methyldihydro-2(3H)-furanone	0	1	0	0	0	0	0	0	0	1		2
Est74	γ-butyrolactone	0	0	0	0	0	0	0	0	0	1		1
Est75	hexalactone	0	0	0	0	0	0	0	0	0	1		1
Est76	yuzu lactone	0	0	0	0	0	0	0	0	1	0		1
Est77	γ-undecalactone	0	0	0	0	0	0	0	0	0	1		1
Est78	methyl-γ-tridecalactone	0	0	0	0	0	0	0	0	0	1		1
Est79	methyl-γ-tetradecalactone	0	0	0	0	0	0	0	0	0	1		1
ArEst1	methyl benzoate	1	0	0	0	0	0	0	0	0	0		1
ArEst2	ethyl benzoate	0	0	0	0	0	1	0	0	0	0		1
ArEst3	hexyl benzoate	0	0	0	0	0	0	0	0	0	1		1
ArEst4	methyl salicylate	1	1	1	0	0	0	0	0	0	1		4
Non-terpenoid ester													83	0	56
Ald1	acetaldehyde	0	0	0	0	0	0	0	0	0	1		1
Ald2	pentanal	0	0	0	0	0	0	0	0	0	1		1
Ald3	hexanal	1	1	1	1	1	0	0	0	0	1		6
Ald4	2-methylenehexanal	0	0	0	0	0	0	0	0	0	1		1
Ald5	2-ethylhexanal	0	0	0	0	0	0	0	0	0	1		1
Ald6	Z-3-hexenal	1	1	1	0	1	1	0	0	1	1		7
Ald7	E-2-hexenal	1	1	1	1	1	0	0	0	1	1		7
Ald8	heptanal	1	1	0	0	1	0	0	0	0	1		4
Ald9	2-methylheptanal	0	0	0	0	0	0	0	0	0	1		1
Ald10	6-methylheptanal	0	0	0	0	0	0	0	0	0	1		1
Ald11	2-methyl-E-2-heptenal	0	0	0	0	0	0	0	0	0	1		1
Ald12	E-2-heptenal	1	0	0	0	0	0	0	0	0	0		1
Ald13	E,E-2,4-heptadienal	0	1	0	0	0	0	0	0	0	0		1
Ald14	octanal	1	1	1	1	1	1	1	1	1	1		10
Ald15	2-methyloctanal	0	0	0	0	0	0	0	0	0	1		1
Ald16	4-methyloctanal	0	0	0	0	0	0	0	0	0	1		1
Ald17	6-methyloctanal	0	0	0	0	0	0	0	0	1	1		2
Ald18	E-2-octenal	0	1	0	0	0	0	0	0	0	1		2
Ald19	Z-5-octenal	0	0	0	0	0	0	0	0	0	1		1
Ald20	6-octenal	1	0	0	0	0	0	0	0	0	0		1
Ald21	2,6-octadienal	1	0	0	0	0	0	0	0	0	0		1
Ald22	2-methyl-(E)-2-octenal	0	0	0	0	0	0	0	0	0	1		1
Ald23	7-methyl-3-methylene-6-octenal	0	0	0	0	0	0	0	0	0	1		1
Ald24	nonanal	1	1	1	1	1	1	1	1	1	1		10
Ald25	2-methylnonanal	0	0	0	0	0	0	0	0	0	1		1
Ald26	4-methylnonanal	0	0	0	0	0	0	0	0	0	1		1
Ald27	6-methylnonanal	0	0	0	0	0	0	0	0	0	1		1
Ald28	8-methylnonanal	0	0	0	0	0	0	0	0	1	1		2
Ald29	E-2-nonenal	0	1	0	0	0	0	0	0	1	1		3
Ald30	Z-4-nonenal	0	0	0	0	0	0	0	0	1	1		2
Ald31	Z-6-nonenal	0	1	0	0	0	0	0	0	0	0		1
Ald32	E-6-nonenal	0	0	0	0	0	0	0	0	1	0		1
Ald33	E-2-methyl-2-nonenal	0	0	0	0	0	0	0	0	0	1		1
Ald34	E,E-2,4-nonadienal	0	1	0	0	0	0	0	0	0	0		1
Ald35	E,Z-2,4-nonadienal	0	1	0	0	0	0	0	0	0	1		2
Ald36	Z,E-2,6-nonadienal	1	0	0	0	0	0	0	0	0	0		1
Ald37	decanal	1	1	1	1	1	1	1	1	1	1		10
Ald38	2-methyldecanal	0	0	0	0	0	0	0	0	0	1		1
Ald39	4-methyldecanal	0	0	0	0	0	0	0	0	0	1		1
Ald40	6-methyldecanal	0	0	0	0	0	0	0	0	0	1		1
Ald41	8-methyldecanal	0	0	0	0	0	0	0	0	0	1		1
Ald42	Z-4-decenal	0	1	0	0	0	0	0	0	1	1		3
Ald43	Z-2-decenal	1	1	0	0	1	1	0	0	0	0		4
Ald44	E-2-decenal	0	1	1	0	1	1	1	1	1	1		8
Ald45	E-4-decenal	0	0	0	0	0	0	0	0	1	0		1
Ald46	E,E-2,4-decadienal	1	1	1	1	1	1	0	0	1	1		8
Ald47	E,Z-2,4-decadienal	0	1	0	0	1	1	0	0	0	1		4
Ald48	E-4,5-epoxy-E-2-decenal	0	1	0	0	0	0	0	0	1	0		2
Ald49	Z-4,5-epoxy-E-2-decenal	0	0	0	0	0	0	0	0	1	0		1
Ald50	2E,7Z-E-4,5-epoxydeca-2,7-dienal	0	0	0	0	0	0	0	0	1	0		1
Ald51	2E,4Z,7Z-decatrienal	0	1	0	0	0	0	0	0	0	1		2
Ald52	2E,4E,7Z-decatrienal	0	1	0	0	0	0	0	0	0	0		1
Ald53	Z-trimenal	0	1	0	0	0	0	0	0	0	0		1
Ald54	undecanal	1	1	1	1	1	1	1	1	1	1		10
Ald55	2-methylundecanal	0	0	0	0	0	0	0	0	0	1		1
Ald56	3-methylundecanal	0	0	0	0	0	0	0	0	0	1		1
Ald57	4-methylundecanal	0	0	0	0	0	0	0	0	0	1		1
Ald58	E-2-undecenal	1	1	1	0	1	0	0	0	1	1		6
Ald59	Z-4-undecenal	0	1	0	0	0	0	0	0	0	0		1
Ald60	2-methyl-E-2-undecenal	0	0	0	0	0	0	0	0	0	1		1
Ald61	10-undecenal	0	0	0	0	0	0	1	0	0	0		1
Ald62	dodecanal	1	1	1	1	1	1	1	1	1	1		10
Ald63	2-methyldodecanal	0	0	0	0	0	0	0	0	0	1		1
Ald64	3-methyldodecanal	0	0	0	0	0	0	0	0	0	1		1
Ald65	4-methyldodecanal	0	0	0	0	0	0	0	0	0	1		1
Ald66	E-2-dodecenal	1	1	1	0	1	1	0	0	1	1		7
Ald67	Z-2-dodecenal	0	1	0	0	0	0	0	0	0	0		1
Ald68	3-dodecenal	0	1	0	0	0	0	0	0	0	0		1
Ald69	Z-5-dodecenal	0	1	0	0	0	0	0	0	0	1		2
Ald70	Z-6-dodecenal	0	1	0	0	0	0	0	0	0	1		2
Ald71	E,E-2,4-dodecadienal	0	0	1	1	0	0	0	0	0	0		2
Ald72	E,Z-2,6-dodecadienal	0	1	0	0	0	1	0	0	0	1		3
Ald73	Z,E-2,6-dodecadienal	0	1	0	0	0	0	0	0	0	0		1
Ald74	tridecanal	0	1	0	1	1	1	0	0	0	1		5
Ald75	2-methyltridecanal	0	0	0	0	0	0	0	0	0	1		1
Ald76	4-methyltridecanal	0	0	0	0	0	0	0	0	0	1		1
Ald77	E-2-tridecenal	0	1	0	0	0	0	0	0	0	1		2
Ald78	Z-6-tridecenal	0	1	0	0	0	0	0	0	0	0		1
Ald79	2-methyl-E-2-tridecenal	0	0	0	0	0	0	0	0	0	1		1
Ald80	tetradecanal	1	1	1	1	1	1	1	1	0	1		9
Ald81	E-2-tetradecenal	0	1	0	0	0	1	0	0	0	1		3
Ald82	Z-2-tetradecenal	0	1	0	0	0	0	0	0	0	0		1
Ald83	Z-4-tetradecenal	0	0	0	0	0	0	0	0	0	1		1
Ald84	E-4-tetradecenal	0	0	0	0	0	0	0	0	0	1		1
Ald85	Z-5-tetradecenal	0	1	0	0	0	0	0	0	0	0		1
Ald86	Z-6-tetradecenal	0	1	0	0	0	0	0	0	0	0		1
Ald87	pentadecanal	1	1	0	1	0	0	0	0	0	1		4
Ald88	hexadecanal	0	1	0	1	1	0	0	0	0	1		4
Ald89	E-2-hexadecenal	0	1	0	0	0	0	0	0	0	0		1
Ald90	Z-9-hexadecenal	0	0	0	0	0	0	0	0	0	1		1
Ald91	heptadecanal	0	1	0	0	1	0	0	0	1	0		3
Ald92	octadecanal	0	1	0	1	1	0	0	0	0	1		4
Ald93	Z-9-octadecenal	1	1	0	0	0	0	0	0	0	1		3
Ald94	E-9-octadecenal	0	0	0	0	0	0	0	0	0	1		1
ArAld1	benzaldehyde	0	1	1	0	0	1	0	0	0	1		4
ArAld2	3-methylbenzaldehyde	0	0	0	0	0	0	0	0	0	1		1
ArAld3	vanillin	0	0	0	0	0	0	0	0	0	1		1
ArAld4	anisaldehyde	0	1	0	0	0	0	0	0	0	1		2
ArAld5	syringaldehyde	0	0	0	0	0	0	0	0	0	1		1
ArAld6	cinnamaldehyde	0	0	1	0	0	0	0	0	0	0		1
Non-terpenoid aldehyde													100	5	61
Ket1	acetone	1	0	0	0	0	0	0	0	0	0		1
Ket2	acetoin	1	0	0	0	0	0	0	0	0	1		2
Ket3	4-hydroxy-2,5-dimethyl-3-(2H)-furanone	0	0	0	0	0	0	0	0	1	0		1
Ket4	3-methyl-2-cyclopenten-1-one	0	0	0	0	1	0	0	0	0	0		1
Ket5	2-hydroxy-3-methyl-2-cyclopenten-1-one	0	0	0	0	1	0	0	0	0	0		1
Ket6	2-hexanone	0	0	0	0	0	0	0	0	0	1		1
Ket7	3-hexanone	0	0	0	0	0	0	0	0	0	1		1
Ket8	3,5,5-trimethyl-2-cyclohexene-1,4-dione	0	0	0	0	0	0	0	0	0	1		1
Ket9	2,5,5-trimethyl-2-cyclohexenone	0	0	0	0	0	0	0	0	0	1		1
Ket10	2-heptanone	0	0	0	0	0	0	0	0	0	1		1
Ket11	methylheptenone	0	0	0	0	1	0	0	0	0	0		1
Ket12	4-octanone	0	0	0	0	0	0	0	0	0	1		1
Ket13	2,3-octanedione	0	0	0	0	0	0	0	0	0	1		1
Ket14	1-octen-3-one	0	1	0	0	0	0	0	0	1	0		2
Ket15	Z-1,5-octadien-3-one	0	1	0	0	0	0	0	0	0	0		1
Ket16	5-methylidene-2,3,3a,4,6,6a-hexahydropentalen-1-one	0	0	0	0	0	1	0	0	0	0		1
Ket17	2-nonanone	0	0	0	0	0	0	0	0	0	1		1
Ket18	2-decanone	0	0	0	0	0	0	0	0	0	1		1
Ket19	3-decanone	0	0	0	0	0	0	0	0	0	1		1
Ket20	2-undecanone	0	0	0	0	0	0	0	0	0	1		1
Ket21	3-undecanone	0	0	0	0	0	0	0	0	0	1		1
Ket22	yuzunone	0	0	0	0	0	0	0	0	1	0		1
Ket23	6E,8E-undeca-6,8,10-trien-3-one	0	0	0	0	0	0	0	0	1	0		1
Ket24	2-dodecanone	0	0	0	0	0	0	0	0	0	1		1
Ket25	4-dodecanone	0	0	0	0	0	0	0	0	0	1		1
Ket26	6-dodecanone	0	0	0	0	0	0	0	0	0	1		1
Ket27	2-tridecanone	0	0	0	0	0	0	0	0	0	1		1
Ket28	3-tridecanone	0	0	0	0	0	0	0	0	0	1		1
Ket29	2-tetradecanone	0	0	0	0	0	0	0	0	0	1		1
Ket30	2-pentadecanone	0	0	0	0	0	0	0	0	0	1		1
Ket31	2-hydroxy-cyclopentadecanone	1	1	0	0	0	0	0	0	0	0		2
Ket32	1,4,7,10-tetraoxa-cyclodecane	0	0	0	0	1	0	0	0	0	0		1
Ket33	1,4,7,10,13-pentaoxa-cyclopentadecane	0	0	0	0	1	0	0	0	0	0		1
Ket34	1,4,7,10,13,16-hexaoxa-cyclooctadecane	0	0	0	0	1	0	0	0	0	0		1
Ket35	hexadecyl oxirane	1	0	0	0	0	0	0	0	0	0		1
ArKet1	naphtalenone	0	0	0	0	0	0	0	0	1	0		1
ArKet2	acetophenone	0	0	0	0	0	0	0	0	0	1		1
ArKet3	p-methylacetophenone	0	1	0	0	0	0	0	0	0	1		2
ArKet4	ethanone 1-(4-ethylphenyl)	0	1	0	0	0	0	0	0	0	0		1
Non-terpenoid ketone													39	0	35
Ac1	acetic acid	1	0	0	0	0	0	0	0	0	1		2
Ac2	propanoic acid	0	0	0	0	0	0	0	0	0	1		1
Ac3	butanoic acid	0	0	0	0	0	0	0	0	1	0		1
Ac4	hexanoic acid	1	1	0	0	1	0	0	0	1	1		5
Ac5	E-4-methyl-3-hexenoic acid	0	0	0	0	0	0	0	0	1	0		1
Ac6	octanoic acid	1	1	0	0	1	0	0	1	1	1		6
Ac7	nonanoic acid	1	0	1	1	1	0	0	0	0	1		5
Ac8	decanoic acid	1	1	0	0	0	1	0	0	1	1		5
Ac9	undecanoic acid	0	0	1	0	1	0	0	0	0	1		3
Ac10	dodecanoic acid	1	1	0	0	1	0	0	0	1	1		5
Ac11	tetradecanoic acid	1	1	0	0	0	0	0	0	0	1		3
Ac12	hexadecanoic acid	1	1	1	1	1	0	0	0	0	1		6
Ac13	9-hexadecenoic acid	0	1	0	0	0	0	0	0	0	0		1
Ac14	octadecanoic acid	1	1	0	0	0	0	0	0	0	0		2
Ac15	oleic acid	1	0	0	0	0	0	0	0	0	0		1
Ac16	linoleic acid	1	1	0	0	0	0	0	0	0	1		3
Ac17	eicosanoic acid	1	1	0	0	0	0	0	0	0	0		2
O1	hexadecyl oxirane	0	0	0	0	0	0	0	0	0	0		0
Benz1	myristicin	0	0	0	0	0	0	0	0	0	1		1
Benz2	dillapiole	0	0	0	0	0	0	0	0	0	1		1
Fur1	2-methylfuran	1	0	0	0	0	0	0	0	0	0		1
Fur2	furfural	1	1	0	0	0	1	0	0	0	1		4
Fur3	5-methyl-2-furfural	0	1	0	0	0	0	0	0	0	0		1
N 1	2,4-mesitylenediamine	0	1	0	0	0	1	0	0	0	0		2
N 2	4-methylproline	0	0	1	0	1	0	0	0	0	0		2
N 3	5-acetyl-2-methylpyridine	0	0	1	0	1	0	0	0	0	0		2
N 4	methyl anthranilate	1	1	0	0	0	0	0	0	0	0		2
N 5	ethyl anthranilate	1	0	0	0	0	0	0	0	0	0		1
N 6	dimethyl anthranilate	0	1	0	0	0	0	0	0	0	0		1
N 7	methyl N-methylanthranilate	1	1	1	0	1	1	0	0	0	1		6
N 8	indole	1	0	0	0	0	0	0	1	0	1		3
S 1	dimethyl sulfide	1	0	0	0	0	0	0	0	0	0		1
S 2	methyl trisulfide	0	0	0	0	0	0	0	0	1	0		1
S 3	benzothiazole	1	0	0	0	0	0	0	0	0	0		1
S 4	methional	0	0	0	0	0	0	0	0	0	1		1
S 5	4-methyl-4-mercapto-2-pentanone	0	0	0	0	0	0	0	0	1	0		1
S 6	2-propionylthiophene	0	0	0	0	0	0	0	0	0	1		1
S 7	2-(2-methyltetrahydrothiophen-2-yl)ethyl acetate	0	0	0	0	0	0	0	0	0	1		1
Other non-terpenoid													37	0	18
