# Supplementary material for: Volatile Compounds in Citrus Essential Oils: A Comprehensive Review
Source: Front Plant Sci. 2019 Feb 5;10:12. doi: 10.3389/fpls.2019.00012 (PMC6370709; doi:10.3389/fpls.2019.00012)
Supplement: Supplementary file 5 [file Table_5.xlsx]

## Sheet: Normalised to percentage
Table S5. Volatile compounds in each species grouped by their chemical nature, and normalization used in the dataset.
Data is expressed as the ratio of the number of reliably identified compounds in each class relative to the total number of compounds in that particular species (%). This dataset is shown as a heatmap in Figure 2.
ID	C. reticulata	C. grandis	C. sinensis	C. paradisi	C. aurantium	C. junos	C. medica	C. aurantifolia	C. bergamia	C. limon
Hydrocarbon monoterpene	10.5442	10.3586	10.6719	11.8012	13.6986	10.9827	14.8148	16.25	16.6667	5.39957
Monoterpenoid alcohol	11.2245	14.3426	14.2292	14.2857	16.4384	13.8728	13.5802	14.375	11.1111	10.1512
Monoterpenoid ester	4.7619	5.17928	6.32411	4.96894	7.53425	3.46821	5.55556	4.375	11.1111	5.83153
Other oxygenated monoterpene	8.16327	7.17131	11.8577	8.69565	10.9589	6.35838	12.963	13.125	8.33333	11.4471
Hydrocarbon sesquiterpene	12.9252	13.9442	16.996	23.6025	15.0685	16.185	27.1605	23.125	24.0741	8.85529
Sesquiterpenoid alcohol	5.10204	5.57769	7.11462	4.34783	6.16438	9.24855	10.4938	9.375	7.40741	4.53564
Other oxygenated sesquiterpene	2.04082	3.58566	2.37154	3.72671	2.73973	2.89017	2.46914	1.875	2.77778	2.59179
Other terpenoid	2.38095	2.39044	1.58103	0.621118	0.684932	1.15607	1.23457	0.625	0.925926	2.59179
Non-terpenoid hydrocarbon	7.82313	1.59363	3.55731	4.34783	2.73973	3.46821	1.85185	1.875	1.85185	3.88769
Non-terpenoid alcohol	5.44218	7.17131	5.92885	3.72671	3.42466	8.67052	3.08642	3.125	2.77778	6.2635
Non-terpenoid ester	5.78231	11.1554	5.5336	6.21118	6.16438	3.46821	1.85185	1.875	4.62963	14.0389
Non-terpenoid aldehyde	16.6667	7.96813	7.90514	9.93789	10.9589	12.7168	4.93827	8.75	6.48148	15.5508
Non-terpenoid ketone	1.70068	1.59363	2.37154	0	0.684932	2.89017	0	0	0	4.75162
Other non-terpene	5.44218	7.96813	3.55731	3.72671	2.73973	4.62428	0	1.25	1.85185	4.10367
Terpenoid	57.1429	62.5498	71.1462	72.0497	73.2877	64.1618	88.2716	83.125	82.4074	51.4039
Non-terpenoid	42.8571	37.4502	28.8538	27.9503	26.7123	35.8382	11.7284	16.875	17.5926	48.5961

## Sheet: Number of compounds
Table S5. Volatile compounds in each species grouped by their chemical nature, and normalization used in the dataset.
Data is expressed as the number of reliably identified compounds in each class.
ID	C. reticulata	C. grandis	C. sinensis	C. paradisi	C. aurantium	C. junos	C. medica	C. aurantifolia	C. bergamia	C. limon
Hydrocarbon monoterpene	31	26	27	19	20	19	24	26	18	25
Monoterpenoid alcohol	33	36	36	23	24	24	22	23	12	47
Monoterpenoid ester	14	13	16	8	11	6	9	7	12	27
Other oxygenated monoterpene	24	18	30	14	16	11	21	21	9	53
Hydrocarbon sesquiterpene	38	35	43	38	22	28	44	37	26	41
Sesquiterpenoid alcohol	15	14	18	7	9	16	17	15	8	21
Other oxygenated sesquiterpene	6	9	6	6	4	4	4	3	3	12
Other terpenoid	7	6	4	1	1	2	2	1	1	12
Non-terpenoid hydrocarbon	23	4	9	7	4	6	3	3	2	18
Non-terpenoid alcohol	16	18	15	6	5	15	5	5	3	29
Non-terpenoid ester	17	28	14	10	9	6	3	3	5	65
Non-terpenoid aldehyde	49	20	20	16	16	22	8	14	7	72
Non-terpenoid ketone	5	4	6	0	1	5	0	0	0	22
Other non-terpene	16	20	9	6	4	8	0	2	2	19
Terpenoid	168	157	180	116	107	110	143	133	89	238
Non-terpenoid	126	94	73	45	39	62	19	27	19	225
